# Supplementary material for: Analyses of key genes involved in Arctic adaptation in polar bears suggest selection on both standing variation and de novo mutations played an important role
Source: BMC Genomics. 2020 Aug 6;21:543. doi: 10.1186/s12864-020-06940-0 (PMC7430819; doi:10.1186/s12864-020-06940-0)
Supplement: Supplementary file 2 — Additional file 2: Supplementary Table S2. Table including all relevant information at the genes of interest, including nucleotide information, gene location, amino acid information, and allele distributions of the non-synonymous differences between polar bears and brown bears. [file 12864_2020_6940_MOESM2_ESM.xlsx]

## Sheet: Sheet1
Gene name	Gene Position	Strand	Gene_Exon	Chromosome	Genome Position	AA position	Ref Base	Alt Base	Polar Bears		Brown Bears		Polar Bears			Brown Bears			Reference codon	Alternative codon	Human amino acid	Giant panda amino acid	Alternative amino acid	Polar bear amino acid	Human AA position
									No. of Ref Alleles	No. of Alt Alleles	No. of Ref Alleles	No. of Alt Alleles	R/R	R/A	A/A	R/R	R/A	A/A
APOB	22	+	1	ChrB13	101374514	8	A	G	84	0	16	38	42	0	0	4	8	15	ATC	GTC	L	L	V	I	22
APOB	722	+	7	ChrB13	101383381	241	A	G	156	0	61	1	78	0	0	30	1	0	CAT	CGT	H	H	R	H	255
APOB	779	+	8	ChrB13	101384114	260	A	G	156	0	9	37	78	0	0	1	7	15	GAT	GGT	N	D	G	D	274
APOB	844	+	8	ChrB13	101384179	282	A	G	144	0	57	1	72	0	0	28	1	0	AGC	GGC	S	S	G	S	296
APOB	1169	+	10	ChrB13	101386394	390	G	A	144	0	0	58	72	0	0	0	0	29	AGT	AAT	N	N	N	S	404
APOB	1597	+	13	ChrB13	101387842	533	A	G	116	0	8	50	58	0	0	1	6	22	ATT	GTT	T	V	V	I	547
APOB	1705	+	13	ChrB13	101387950	569	C	T	156	0	52	8	78	0	0	23	6	1	CGG	TGG	W	R	W	R	583
APOB	1979	+	14	ChrB13	101388487	660	A	G	149	1	58	0	74	1	0	29	0	0	AAA	AGA	K	K	R	K	674
APOB	2253	+	16	ChrB13	101390639	751	G	T	154	0	7	37	77	0	0	1	5	16	TTG	TTT	L	L	F	L	765
APOB	2287	+	16	ChrB13	101390673	763	C	G	144	2	58	0	71	2	0	29	0	0	CTC	GTC	L	L	V	L	777
APOB	2483	+	17	ChrB13	101391962	828	T	C	136	0	9	51	68	0	0	1	7	22	ATT	ACT	A	I	T	I	842
APOB	2533	+	17	ChrB13	101392012	845	G	A	142	0	12	42	71	0	0	4	4	19	GGG	AGG	K	R	R	G	859
APOB	2561	+	17	ChrB13	101392040	854	A	G	126	0	53	9	63	0	0	24	5	2	AAT	AGT	N	N	S	N	868
APOB	2600	+	18	ChrB13	101392762	867	T	C	150	0	42	18	75	0	0	17	8	5	GTG	GCG	V	V	A	V	881
APOB	3200	+	21	ChrB13	101398752	1067	G	C	152	0	53	3	76	0	0	25	3	0	AGT	ACT	N	S	T	S	1080
APOB	3428	+	22	ChrB13	101400175	1143	C	A	124	0	63	1	62	0	0	31	1	0	GCT	GAT	A	A	D	A	1156
APOB	3577	+	23	ChrB13	101400447	1193	G	A	156	0	0	64	78	0	0	0	0	32	GTG	ATG	M	M	M	V	1206
APOB	3774	+	24	ChrB13	101401119	1258	G	C	152	0	0	46	76	0	0	0	0	23	TTG	TTC	F	F	F	L	1271
APOB	3883	+	25	ChrB13	101402176	1295	A	G	149	5	60	0	73	3	1	30	0	0	AAA	GAA	R	K	E	K	1308
APOB	3959	+	25	ChrB13	101402252	1320	G	A	146	0	44	10	73	0	0	19	6	2	CGG	CAG	R	R	Q	R	1333
APOB	4310	+	26	ChrB13	101403112	1437	A	T	135	5	60	0	65	5	0	30	0	0	AAA	ATA	K	K	I	K	1450
APOB	4506	+	26	ChrB13	101403308	1502	T	G	160	0	55	9	80	0	0	25	5	2	AGT	AGG	N	S	R	S	1515
APOB	4676	+	26	ChrB13	101403478	1559	C	T	152	0	61	1	76	0	0	30	1	0	TCG	TTG	S	S	L	S	1572
APOB	4965	+	26	ChrB13	101403767	1655	G	T	154	0	59	1	77	0	0	29	1	0	GAG	GAT	E	E	D	E	1668
APOB	4994	+	26	ChrB13	101403796	1665	C	T	144	0	63	1	72	0	0	31	1	0	TCG	TTG	S	S	L	S	1678
APOB	6397	+	26	ChrB13	101405199	2133	A	G	166	0	22	36	83	0	0	7	8	14	ACA	GCA	T	A	A	T	2146
APOB	6436	+	26	ChrB13	101405238	2146	G	A	164	0	56	2	82	0	0	27	2	0	GCG	ACG	A	A	T	A	2159
APOB	6496	+	26	ChrB13	101405298	2166	A	T	152	0	59	1	76	0	0	29	1	0	ATA	TTA	I	I	L	I	2179
APOB	6836	+	26	ChrB13	101405638	2279	T	C	150	0	22	36	75	0	0	8	6	15	GTT	GCT	I	A	A	V	2292
APOB	6893	+	26	ChrB13	101405695	2298	A	G	144	0	26	10	72	0	0	11	4	3	AAG	AGG	N	K	R	K	2311
APOB	6957	+	26	ChrB13	101405759	2319	G	T	136	0	59	1	68	0	0	29	1	0	GAG	GAT	E	E	D	E	2332
APOB	7199	+	26	ChrB13	101406001	2400	T	G	140	8	62	0	66	8	0	31	0	0	ATT	AGT	I	I	S	I	2413
APOB	7272	+	26	ChrB13	101406074	2424	G	T	146	0	25	33	73	0	0	10	5	14	GAG	GAT	D	D	D	E	2437
APOB	7545	+	26	ChrB13	101406347	2515	G	T	0	162	0	60	0	0	81	0	0	30	ATG	ATT	I	I	I	M	2528
APOB	7828	+	26	ChrB13	101406630	2610	G	A	148	0	25	33	74	0	0	10	5	14	GAT	AAT	D	D	N	D	2623
APOB	7970	+	26	ChrB13	101406772	2657	T	C	150	0	0	62	75	0	0	0	0	31	GTG	GCG	V	A	A	V	2670
APOB	8054	+	26	ChrB13	101406856	2685	G	A	142	0	56	6	71	0	0	25	6	0	GGG	GAG	V	G	E	G	2698
APOB	8166	+	26	ChrB13	101406968	2722	C	G	152	0	63	1	76	0	0	31	1	0	GAC	GAG	D	D	E	D	2735
APOB	8215	+	26	ChrB13	101407017	2739	G	A	159	1	62	0	79	1	0	31	0	0	GTC	ATC	V	V	I	V	2752
APOB	8672	+	26	ChrB13	101407474	2891	C	T	172	0	55	7	86	0	0	25	5	1	GCT	GTT	A	A	V	A	2904
APOB	8710	+	26	ChrB13	101407512	2904	G	C	164	0	53	7	82	0	0	23	7	0	GGA	CGA	G	G	R	G	2917
APOB	8988	+	26	ChrB13	101407790	2996	G	T	152	0	58	6	76	0	0	26	6	0	AAG	AAT	L	K	N	K	3009
APOB	9281	+	26	ChrB13	101408083	3094	A	G	150	0	52	6	75	0	0	23	6	0	AAT	AGT	N	N	S	N	3107
APOB	9292	+	26	ChrB13	101408094	3098	G	A	146	0	28	28	73	0	0	12	4	12	GCT	ACT	M	T	T	A	3111
APOB	9445	+	26	ChrB13	101408247	3149	T	G	154	0	57	1	77	0	0	28	1	0	TTG	GTG	L	L	V	L	3162
APOB	9641	+	26	ChrB13	101408443	3214	A	C	10	68	0	36	1	8	30	0	0	18	AAC	ACC	T	T	T	N	3352
APOB	9643	+	26	ChrB13	101408445	3215	A	G	164	0	44	14	82	0	0	17	10	2	ATT	GTT	N	N	V	I	3353
APOB	9709	+	26	ChrB13	101408511	3237	G	A	163	3	60	0	80	3	0	30	0	0	GAT	AAT	D	D	N	D	3375
APOB	9778	+	26	ChrB13	101408580	3260	G	T	161	1	64	0	80	1	0	32	0	0	GCT	TCT	A	A	S	A	3398
APOB	10105	+	26	ChrB13	101408907	3369	C	T	158	0	45	17	79	0	0	18	9	4	CGG	TGG	R	R	W	R	3507
APOB	10243	+	26	ChrB13	101409045	3415	G	A	90	8	56	0	41	8	0	28	0	0	GAA	AAA	E	E	K	E	3553
APOB	10801	+	26	ChrB13	101409603	3601	G	T	148	0	58	4	74	0	0	27	4	0	GAT	TAT	D	D	Y	D	3739
APOB	10946	+	26	ChrB13	101409748	3649	C	T	152	0	54	4	76	0	0	25	4	0	CCC	CTC	P	P	L	P	3787
APOB	11344	+	26	ChrB13	101410146	3782	A	G	160	0	53	3	80	0	0	25	3	0	ACC	GCC	T	T	A	T	3920
APOB	11698	+	29	ChrB13	101411960	3900	C	G	152	0	46	14	76	0	0	16	14	0	CTA	GTA	I	I	V	L	4038
APOB	11800	+	29	ChrB13	101412062	3934	G	C	138	6	62	0	66	6	0	31	0	0	GAC	CAC	D	D	H	D	4072
APOB	11855	+	29	ChrB13	101412117	3952	A	G	141	5	62	0	68	5	0	31	0	0	CAG	CGG	W	Q	R	Q	4090
APOB	11952	+	29	ChrB13	101412214	3984	G	T	137	3	32	26	67	3	0	10	12	7	CAG	CAT	Q	Q	H	Q	4122
APOB	12046	+	29	ChrB13	101412308	4016	A	G	135	1	0	32	67	1	0	0	0	16	AAA	GAA	E	E	E	K	4154
APOB	12461	+	29	ChrB13	101412723	4154	A	G	130	2	62	0	64	2	0	31	0	0	CAG	CGG	Q	Q	R	Q	4281
APOB	12487	+	29	ChrB13	101412749	4163	C	T	140	0	48	12	70	0	0	19	10	1	CGC	TGC	L	C	C	R	4290
APOB	12535	+	29	ChrB13	101412797	4179	A	T	144	0	53	7	72	0	0	23	7	0	ACT	TCT	I	T	S	T	4306
APOB	12661	+	29	ChrB13	101412923	4221	G	A	158	0	51	9	79	0	0	21	9	0	GTG	ATG	L	M	M	V	4348
APOB	12860	+	29	ChrB13	101413122	4287	T	C	166	0	49	5	83	0	0	23	3	1	CTT	CCT	L	L	P	L	4418
APOB	12931	+	29	ChrB13	101413193	4311	C	T	154	0	57	1	77	0	0	28	1	0	CAG	TAG	Q	Q	*	Q	4442
LYST	122	-	1	ChrB07	53453485	41	G	T	90	2	60	0	44	2	0	30	0	0	ACC	AAC	T	T	N	T	41
LYST	156	-	1	ChrB07	53453451	52	A	C	108	0	61	1	54	0	0	30	1	0	TTT	TTG	F	F	L	F	52
LYST	1070	-	3	ChrB07	53436773	357	A	T	139	1	60	0	69	1	0	30	0	0	CTT	CAT	L	L	H	L	357
LYST	1133	-	3	ChrB07	53436710	378	T	G	162	0	61	1	81	0	0	30	1	0	CAA	CCA	Q	Q	P	Q	378
LYST	1912	-	3	ChrB07	53435931	638	T	C	156	0	63	1	78	0	0	31	1	0	AAT	GAT	N	N	D	N	638
LYST	2120	-	3	ChrB07	53435723	707	T	C	156	0	0	58	78	0	0	0	0	29	CAT	CGT	H	C	R	H	707
LYST	2300	-	3	ChrB07	53435543	767	C	T	152	0	40	22	76	0	0	16	8	7	CGG	CAG	Q	Q	Q	R	767
LYST	2308	-	3	ChrB07	53435535	770	A	G	144	10	1	59	67	10	0	0	1	29	TCT	CCT	P	P	P	S	770
LYST	2533	-	4	ChrB07	53433851	845	C	A	160	0	58	2	80	0	0	28	2	0	GAA	TAA	E	E	*	E	845
LYST	2607	-	4	ChrB07	53433777	869	C	G	64	76	60	0	15	34	21	30	0	0	CAG	CAC	Q	Q	H	Q	869
LYST	2645	-	4	ChrB07	53433739	882	C	T	150	0	0	60	75	0	0	0	0	30	TGT	TAT	Y	Y	Y	C	882
LYST	2813	-	4	ChrB07	53433571	938	C	T	156	0	63	1	78	0	0	31	1	0	CGT	CAT	S	R	H	R	938
LYST	2966	-	4	ChrB07	53433418	989	G	A	134	0	59	1	67	0	0	29	1	0	GCG	GTG	V	A	V	A	989
LYST	3136	-	4	ChrB07	53433248	1046	C	A	154	0	48	12	77	0	0	22	4	4	GAC	TAC	D	D	Y	D	1046
LYST	3250	-	4	ChrB07	53433134	1084	C	T	152	0	42	12	76	0	0	20	2	5	GCT	ACT	A	A	T	A	1084
LYST	3467	-	5	ChrB07	53431253	1156	A	G	142	0	61	1	71	0	0	30	1	0	TTA	TCA	L	L	S	L	1156
LYST	3769	-	7	ChrB07	53427568	1257	G	A	130	0	61	1	65	0	0	30	1	0	CTT	TTT	L	L	F	L	1258
LYST	4222	-	10	ChrB07	53420018	1408	C	T	138	0	63	1	69	0	0	31	1	0	GTT	ATT	V	I	I	V	1409
LYST	4508	-	10	ChrB07	53419732	1503	A	G	158	0	61	1	79	0	0	30	1	0	TTG	TCG	L	L	S	L	1504
LYST	4840	-	12	ChrB07	53415287	1614	T	C	130	0	54	4	65	0	0	25	4	0	ATA	GTA	I	I	V	I	1615
LYST	5118	-	14	ChrB07	53409721	1706	G	T	118	0	63	1	59	0	0	31	1	0	GAC	GAA	D	D	E	D	1707
LYST	5129	-	14	ChrB07	53409710	1710	T	C	121	1	64	0	60	1	0	32	0	0	TAC	TGC	Y	Y	C	Y	1711
LYST	5288	-	15	ChrB07	53401426	1763	C	A	123	1	60	0	61	1	0	30	0	0	GGT	GTT	G	G	V	G	1764
LYST	5305	-	15	ChrB07	53401409	1769	G	C	128	0	25	33	64	0	0	10	5	14	CTT	GTT	L	L	V	L	1770
LYST	5470	-	16	ChrB07	53398830	1824	T	G	92	0	55	1	46	0	0	27	1	0	AGT	CGT	S	S	R	S	1825
LYST	5623	-	16	ChrB07	53398677	1875	C	T	122	2	60	0	60	2	0	30	0	0	GTT	ATT	I	V	I	V	1876
LYST	5879	-	18	ChrB07	53393450	1960	T	C	128	0	0	62	64	0	0	0	0	31	CAA	CGA	Q	R	R	Q	1961
LYST	6242	-	20	ChrB07	53386519	2081	A	G	128	0	0	60	64	0	0	0	0	30	CTG	CCG	P	P	P	L	2082
LYST	6350	-	21	ChrB07	53383961	2117	G	T	138	0	47	7	69	0	0	22	3	2	CCA	CAA	S	P	Q	P	2118
LYST	6397	-	21	ChrB07	53383914	2133	T	A	136	0	55	3	68	0	0	26	3	0	AAT	TAT	N	N	Y	N	2134
LYST	6538	-	21	ChrB07	53383773	2180	A	G	138	0	1	17	69	0	0	0	1	8	TTT	CTT	L	L	L	F	2181
LYST	6766	-	21	ChrB07	53383545	2256	C	T	120	0	59	1	60	0	0	29	1	0	GCA	ACA	A	A	T	A	2257
LYST	6997	-	22	ChrB07	53382656	2333	C	A	134	0	59	1	67	0	0	29	1	0	GAT	TAT	D	D	Y	D	2334
LYST	7339	-	24	ChrB07	53378762	2447	G	C	126	0	60	2	63	0	0	29	2	0	CTC	GTC	L	L	V	L	2448
LYST	7603	-	25	ChrB07	53376919	2535	T	C	135	3	62	0	66	3	0	31	0	0	AGC	GGC	S	S	G	S	2536
LYST	7634	-	26	ChrB07	53376249	2545	A	C	83	1	60	0	41	1	0	30	0	0	GTT	GGT	V	V	G	V	2546
LYST	7795	-	27	ChrB07	53370452	2599	C	T	142	0	38	6	71	0	0	17	4	1	GTT	ATT	L	V	I	V	2600
LYST	7977	-	28	ChrB07	53367944	2659	A	C	144	0	44	12	72	0	0	18	8	2	AAT	AAG	N	N	K	N	2660
LYST	8093	-	28	ChrB07	53367828	2698	C	T	144	0	0	60	72	0	0	0	0	30	AGT	AAT	N	N	N	S	2699
LYST	8170	-	29	ChrB07	53366348	2724	T	C	142	2	64	0	70	2	0	32	0	0	ACC	GCC	S	S	A	T	2725
LYST	8924	-	33	ChrB07	53356301	2975	T	C	140	0	0	46	70	0	0	0	0	23	CAG	CGG	R	R	R	Q	2976
LYST	9262	-	37	ChrB07	53343952	3088	C	T	124	0	0	42	62	0	0	0	0	21	GTC	ATC	I	I	I	V	3089
LYST	9830	-	41	ChrB07	53333599	3277	G	C	127	1	62	0	63	1	0	31	0	0	ACT	AGT	T	T	S	T	3278
LYST	10387	-	44	ChrB07	53323731	3463	T	C	121	7	58	0	57	7	0	29	0	0	ATA	GTA	I	I	V	I	3464
ABCC6	7	-	1	ChrB11	97085090	3	G	C	1	55	0	52	0	1	27	0	0	26	CCG	GCG	A	A	A	P	3
ABCC6	26	-	1	ChrB11	97085071	9	A	C	60	0	49	1	30	0	0	24	1	0	GTG	GGG	A	V	G	V	9
ABCC6	139	-	2	ChrB11	97084022	47	G	T	98	0	59	1	49	0	0	29	1	0	CTT	ATT	L	L	I	L	47
ABCC6	160	-	2	ChrB11	97084001	54	A	G	72	0	55	1	36	0	0	27	1	0	TGC	CGC	F	H	R	C	54
ABCC6	320	-	3	ChrB11	97082143	107	T	C	112	14	0	54	50	12	1	0	0	27	CAT	CGT	H	R	R	H	107
ABCC6	779	-	7	ChrB11	97074625	260	C	A	139	1	64	0	69	1	0	32	0	0	CGC	CTC	R	R	L	R	260
ABCC6	832	-	8	ChrB11	97070333	278	G	A	82	0	46	2	41	0	0	22	2	0	CGT	TGT	S	R	C	R	278
ABCC6	838	-	8	ChrB11	97070327	280	T	C	84	0	1	49	42	0	0	0	1	24	ATA	GTA	M	V	V	I	280
ABCC6	854	-	8	ChrB11	97070311	285	G	A	90	0	43	9	45	0	0	18	7	1	ACG	ATG	T	T	M	T	285
ABCC6	877	-	8	ChrB11	97070288	293	T	C	78	0	0	34	39	0	0	0	0	17	AGG	GGG	G	G	G	R	293
ABCC6	1017	-	9	ChrB11	97068940	339	T	C	136	0	0	50	68	0	0	0	0	25	ATA	ATG	I	M	M	I	339
ABCC6	1057	-	9	ChrB11	97068900	353	C	T	136	6	62	0	65	6	0	31	0	0	GCG	ACG	A	A	T	A	353
ABCC6	1254	-	10	ChrB11	97065948	418	C	A	120	0	61	1	60	0	0	30	1	0	CAG	CAT	Q	Q	H	Q	418
ABCC6	2171	-	17	ChrB11	97057636	724	T	C	65	1	54	0	32	1	0	27	0	0	GAG	GGG	E	E	G	E	723
ABCC6	2851	-	22	ChrB11	97049688	951	C	T	99	1	57	3	49	1	0	28	1	1	GTA	ATA	A	V	I	V	950
ABCC6	2910	-	22	ChrB11	97049629	970	G	T	82	0	61	1	41	0	0	30	1	0	AGC	AGA	S	S	R	S	969
ABCC6	2944	-	22	ChrB11	97049595	982	G	T	87	1	58	0	43	1	0	29	0	0	CAG	AAG	Q	Q	K	Q	981
ABCC6	3500	-	24	ChrB11	97047175	1167	A	C	97	1	53	1	48	1	0	26	1	0	GTG	GGG	V	V	G	V	1166
ABCC6	3575	-	25	ChrB11	97045119	1192	A	G	92	0	55	1	46	0	0	27	1	0	GTG	GCG	V	V	A	V	1191
ABCC6	3679	-	26	ChrB11	97044264	1227	G	C	120	0	56	2	60	0	0	27	2	0	CTG	GTG	L	L	V	L	1226
AIM1	139	-	1	ChrB16	59022803	47	G	A	130	0	55	7	65	0	0	26	3	2	CGG	TGG	-	-	W	R	10
AIM1	324	-	2	ChrB16	58969024	108	G	C	112	0	22	44	56	0	0	8	6	19	GAC	GAG	D	-	E	D	36
AIM1	371	-	2	ChrB16	58968977	124	C	T	108	0	59	1	54	0	0	29	1	0	TGC	TAC	A	-	Y	C	49
AIM1	821	-	3	ChrB16	58967894	274	C	A	48	0	39	1	24	0	0	19	1	0	AGC	ATC	S	S	I	S	168
AIM1	850	-	3	ChrB16	58967865	284	G	A	56	0	45	1	28	0	0	22	1	0	CAC	TAC	H	H	Y	H	178
AIM1	858	-	3	ChrB16	58967857	286	C	A	55	1	46	0	27	1	0	23	0	0	AGG	AGT	R	R	S	R	180
AIM1	883	-	3	ChrB16	58967832	295	T	C	55	5	50	0	26	3	1	25	0	0	AGC	GGC	G	S	G	S	189
AIM1	943	-	3	ChrB16	58967772	315	C	T	52	0	49	1	26	0	0	24	1	0	GGC	AGC	G	G	S	G	213
AIM1	1394	-	4	ChrB16	58962939	465	C	T	124	0	57	3	62	0	0	28	1	1	CGG	CAG	N	G	Q	R	360
AIM1	1548	-	4	ChrB16	58962785	516	G	C	124	0	0	58	62	0	0	0	0	29	AAC	AAG	E	K	K	N	411
AIM1	1576	-	4	ChrB16	58962757	526	T	C	112	0	0	32	56	0	0	0	0	16	AAA	GAA	E	E	E	K	421
AIM1	1853	-	4	ChrB16	58962480	618	T	C	130	0	21	33	65	0	0	8	5	14	AAA	AGA	E	K	R	K	519
AIM1	1907	-	4	ChrB16	58962426	636	G	T	124	0	40	14	62	0	0	16	8	3	CCC	CAC	R	H	H	P	532
AIM1	1922	-	4	ChrB16	58962411	641	G	A	126	0	59	1	63	0	0	29	1	0	GCG	GTG	V	A	V	A	537
AIM1	1978	-	4	ChrB16	58962355	660	A	C	112	0	6	18	56	0	0	1	4	7	TTG	GTG	V	V	V	L	556
AIM1	2222	-	4	ChrB16	58962111	741	A	T	136	0	26	34	68	0	0	10	6	14	ATC	AAC	I	I	N	I	632
AIM1	2360	-	4	ChrB16	58961973	787	C	A	58	48	58	0	19	20	14	29	0	0	AGT	ATT	S	S	I	S	678
AIM1	2491	-	4	ChrB16	58961842	831	C	T	122	0	44	8	61	0	0	19	6	1	GTG	ATG	M	V	M	V	722
AIM1	2723	-	4	ChrB16	58961610	908	G	C	122	0	58	2	61	0	0	28	2	0	ACT	AGT	T	T	S	T	799
AIM1	2737	-	4	ChrB16	58961596	913	C	T	126	0	52	6	63	0	0	23	6	0	GAA	AAA	E	E	K	E	804
AIM1	2918	-	4	ChrB16	58961415	973	C	T	114	0	8	42	57	0	0	1	6	18	AGC	AAC	N	N	N	S	867
AIM1	2957	-	4	ChrB16	58961376	986	G	A	98	0	55	1	49	0	0	27	1	0	GCG	GTG	T	A	V	A	880
AIM1	3838	-	9	ChrB16	58946673	1280	C	T	142	0	59	1	71	0	0	29	1	0	GGA	AGA	G	G	R	G	1173
AIM1	4018	-	11	ChrB16	58943231	1340	T	C	120	0	33	23	60	0	0	12	9	7	ATG	GTG	V	M	V	M	1233
AIM1	4154	-	12	ChrB16	58941883	1385	G	A	122	0	63	1	61	0	0	31	1	0	CCT	CTT	P	P	L	P	1279
AIM1	4783	-	17	ChrB16	58931970	1595	A	G	142	0	61	3	71	0	0	29	3	0	TTC	CTC	F	F	L	F	1489
COL5A3	7	+	1	ChrB18	92728853	3	A	C	34	0	21	1	17	0	0	10	1	0	AGT	CGT	N	S	R	S	3
COL5A3	26	+	1	ChrB18	92728872	9	G	A	0	34	0	30	0	0	17	0	0	15	CGG	CAG	Q	Q	Q	R	9
COL5A3	35	+	1	ChrB18	92728881	12	C	A	38	0	35	1	19	0	0	17	1	0	GCC	GAC	A	A	D	A	12
COL5A3	137	+	2	ChrB18	92732562	46	C	T	106	0	56	2	53	0	0	27	2	0	GCT	GTT	A	A	V	A	45
COL5A3	448	+	4	ChrB18	92733042	150	C	T	128	0	58	2	64	0	0	29	0	1	CGT	TGT	R	R	C	R	149
COL5A3	508	+	4	ChrB18	92733102	170	C	T	112	0	0	44	56	0	0	0	0	22	CCC	TCC	P	P	S	P	169
COL5A3	718	+	6	ChrB18	92734345	240	A	C	144	0	0	56	72	0	0	0	0	28	ACA	CCA	P	S	P	T	239
COL5A3	821	+	6	ChrB18	92734448	274	T	C	158	0	0	58	79	0	0	0	0	29	ATG	ACG	T	T	T	M	272
COL5A3	822	+	6	ChrB18	92734449	274	G	A	152	0	57	1	76	0	0	28	1	0	ATG	ATA	T	T	I	M	272
COL5A3	890	+	7	ChrB18	92736304	297	C	T	91	23	56	0	35	21	1	28	0	0	GCT	GTT	A	A	V	A	295
COL5A3	1022	+	8	ChrB18	92736541	341	C	G	112	0	59	1	56	0	0	29	1	0	ACT	AGT	T	T	S	T	337
COL5A3	1590	+	16	ChrB18	92739691	530	A	T	135	5	64	0	65	5	0	32	0	0	GAA	GAT	V	E	D	E	526
COL5A3	2525	+	34	ChrB18	92749241	842	G	A	96	0	54	2	48	0	0	26	2	0	CGT	CAT	R	R	H	R	838
COL5A3	2899	+	40	ChrB18	92750617	967	C	T	82	0	44	10	41	0	0	19	6	2	CCA	TCA	P	P	S	P	963
COL5A3	3805	+	52	ChrB18	92755514	1269	G	T	106	0	59	1	53	0	0	29	1	0	GGA	TGA	G	G	*	G	1265
COL5A3	3952	+	55	ChrB18	92756251	1318	T	C	0	2	0	0	0	0	1	0	0	0	TCC	CCC	P	P	P	S	1314
COL5A3	4531	+	63	ChrB18	92759316	1511	A	G	110	0	5	41	55	0	0	1	3	19	ACA	GCA	-	A	A	T	1505
COL5A3	4634	+	63	ChrB18	92759419	1545	G	A	82	0	55	1	41	0	0	27	1	0	CGC	CAC	R	R	H	R	1539
COL5A3	4768	+	64	ChrB18	92759634	1590	A	C	38	0	44	2	19	0	0	21	2	0	ACC	CCC	T	T	P	T	1584
COL5A3	4949	+	66	ChrB18	92763107	1650	A	G	31	81	5	47	7	17	32	1	3	22	CAC	CGC	R	R	R	H	1644
COL5A3	5012	+	66	ChrB18	92763170	1671	A	C	80	4	58	0	38	4	0	29	0	0	CAC	CCC	Y	H	P	H	1665
COL5A3	5045	+	66	ChrB18	92763203	1682	G	A	98	0	50	2	49	0	0	24	2	0	GGA	GAA	G	G	E	G	1676
COL5A3	5249	+	67	ChrB18	92763494	1750	G	C	102	2	54	0	50	2	0	27	0	0	AGC	ACC	S	S	T	S	1744
CUL7	17	+	1	ChrB09	45604505	6	G	A	98	0	57	1	49	0	0	28	1	0	CGC	CAC	R	R	H	R	58
CUL7	117	+	1	ChrB09	45604605	39	G	T	112	0	57	1	56	0	0	28	1	0	CAG	CAT	Q	Q	H	Q	91
CUL7	281	+	2	ChrB09	45604771	94	C	A	0	36	0	4	0	0	18	0	0	2	GCC	GAC	E	E	D	A	146
CUL7	1051	+	4	ChrB09	45606240	351	A	G	98	0	10	42	49	0	0	2	6	18	ATT	GTT	F	V	V	I	435
CUL7	1355	+	5	ChrB09	45607059	452	G	A	122	0	59	1	61	0	0	29	1	0	CGT	CAT	S	R	H	R	536
CUL7	1522	+	6	ChrB09	45607325	508	G	A	114	0	10	46	57	0	0	2	6	20	GAC	AAC	D	D	N	D	592
CUL7	1718	+	8	ChrB09	45607830	573	C	T	56	0	24	14	28	0	0	9	6	4	CCA	CTA	Q	P	L	P	661
CUL7	2017	+	9	ChrB09	45608646	673	G	A	122	0	43	13	61	0	0	20	3	5	GTT	ATT	V	V	I	V	770
CUL7	2446	+	12	ChrB09	45610347	816	C	G	4	0	23	1	2	0	0	11	1	0	CAG	GAG	Q	Q	E	Q	913
CUL7	2564	+	13	ChrB09	45610586	855	A	G	78	2	56	0	38	2	0	28	0	0	AAC	AGC	N	N	S	N	952
CUL7	2572	+	13	ChrB09	45610594	858	G	A	81	1	55	1	40	1	0	27	1	0	GCC	ACC	A	T	T	A	955
CUL7	3040	+	17	ChrB09	45612027	1014	C	T	86	0	51	1	43	0	0	25	1	0	CGC	TGC	R	R	C	R	1111
CUL7	3328	+	19	ChrB09	45612905	1110	C	T	6	0	1	1	3	0	0	0	1	0	CGG	TGG	R	R	W	R	1207
CUL7	3446	+	20	ChrB09	45614370	1149	G	T	0	26	0	18	0	0	13	0	0	9	AGG	ATG	M	M	M	R	1323
CUL7	3452	+	20	ChrB09	45614376	1151	G	T	0	28	0	20	0	0	14	0	0	10	AGG	ATG	R	M	M	R	1325
CUL7	3536	+	21	ChrB09	45615722	1179	C	T	85	5	54	0	40	5	0	27	0	0	CCG	CTG	S	L	L	P	1526
CUL7	3646	+	21	ChrB09	45615832	1216	G	C	86	0	9	51	43	0	0	2	5	23	GTG	CTG	L	L	L	V	1563
CUL7	3737	+	22	ChrB09	45616069	1246	G	T	112	0	61	1	56	0	0	30	1	0	AGA	ATA	R	R	I	R	1593
CUL7	4262	+	24	ChrB09	45616914	1421	C	T	125	1	64	0	62	1	0	32	0	0	CCC	CTC	P	P	L	P	1768
CUL7	4273	+	24	ChrB09	45616925	1425	T	A	120	0	61	1	60	0	0	30	1	0	TGC	AGC	C	C	S	C	1772
EHD3	421	-	3	ChrB13	92813143	141	C	A	134	0	59	1	67	0	0	29	1	0	GCC	TCC	A	A	S	A	127
EHD3	1241	-	7	ChrB13	92798435	414	T	C	39	1	26	0	19	1	0	13	0	0	GAG	GGG	E	E	G	E	400
EHD3	1306	-	7	ChrB13	92798370	436	T	C	94	0	16	28	47	0	0	6	4	12	AGT	GGT	G	G	G	S	420
FCGBP	301	-	2	ChrB06	75766062	101	T	C	104	0	3	55	52	0	0	0	3	26	ACG	GCG	V	T	A	T	109
FCGBP	536	-	2	ChrB06	75765827	179	A	G	65	55	0	60	16	33	11	0	0	30	GTG	GCG	A	A	A	V	187
FCGBP	884	-	2	ChrB06	75765479	295	C	T	74	0	18	40	37	0	0	6	6	17	CGG	CAG	W	R	Q	R	303
FCGBP	937	-	2	ChrB06	75765426	313	C	T	108	14	60	0	47	14	0	30	0	0	GGT	AGT	G	G	S	G	321
FCGBP	1370	-	3	ChrB06	75763243	457	G	A	95	5	54	0	45	5	0	27	0	0	GCG	GTG	A	A	V	A	466
FCGBP	1384	-	3	ChrB06	75763229	462	T	G	72	2	56	0	35	2	0	28	0	0	ACC	CCC	V	T	P	T	471
FCGBP	2183	-	4	ChrB06	75759356	728	G	T	99	1	60	0	49	1	0	30	0	0	TCG	TAG	S	S	*	S	737
FCGBP	2874	-	7	ChrB06	75749751	958	G	C	81	1	58	0	40	1	0	29	0	0	TGC	TGG	C	C	W	C	1149
FCGBP	3250	-	8	ChrB06	75749373	1084	C	G	106	2	58	0	53	0	1	29	0	0	GTG	CTG	V	V	L	V	1277
FCGBP	3880	-	9	ChrB06	75747040	1294	C	T	96	0	33	23	48	0	0	13	7	8	GTC	ATC	I	V	I	V	1488
FCGBP	5028	-	13	ChrB06	75741808	1676	C	A	110	0	61	1	55	0	0	30	1	0	GAG	GAT	E	E	D	E	3071
FCGBP	5289	-	14	ChrB06	75741155	1763	C	G	90	0	57	1	45	0	0	28	1	0	GAG	GAC	E	E	D	E	3158
FCGBP	5294	-	14	ChrB06	75741150	1765	C	G	90	0	59	1	45	0	0	29	1	0	TGT	TCT	C	C	S	C	3160
FCGBP	5897	-	15	ChrB06	75740115	1966	A	G	56	2	44	0	28	0	1	22	0	0	CTG	CCG	L	L	P	L	3361
FCGBP	6023	-	15	ChrB06	75739989	2008	G	A	66	0	49	1	33	0	0	24	1	0	CCG	CTG	A	P	L	P	3403
FCGBP	6403	-	15	ChrB06	75739609	2135	G	A	70	0	55	1	35	0	0	27	1	0	CGG	TGG	R	R	W	R	4731
FCGBP	6558	-	16	ChrB06	75738614	2186	G	T	96	0	63	1	48	0	0	31	1	0	AGC	AGA	S	S	R	S	4782
FCGBP	6633	-	16	ChrB06	75738539	2211	G	T	100	0	53	1	50	0	0	26	1	0	TTC	TTA	F	F	L	F	4807
FCGBP	6775	-	16	ChrB06	75738397	2259	C	G	0	10	0	8	0	0	5	0	0	4	GGC	CGC	R	R	R	G	4855
FCGBP	7654	-	18	ChrB06	75736246	2552	T	G	61	1	44	0	30	1	0	22	0	0	ACC	CCC	T	T	P	T	5148
FCGBP	7919	-	19	ChrB06	75731515	2640	G	A	90	10	62	0	41	8	1	31	0	0	TCC	TTC	V	S	F	S	5236
LAMC3	706	-	5	ChrB12	81471261	236	C	T	70	0	30	28	35	0	0	9	12	8	GAC	AAC	D	D	N	D	460
LAMC3	967	-	8	ChrB12	81465496	323	C	T	104	0	54	2	52	0	0	26	2	0	GGG	AGG	G	G	R	G	548
LAMC3	974	-	8	ChrB12	81465489	325	C	T	100	0	55	1	50	0	0	27	1	0	GGC	GAC	Q	Q	D	G	550
LAMC3	1092	-	9	ChrB12	81465080	364	G	T	0	6	0	2	0	0	3	0	0	1	GAC	GAA	E	E	E	D	578
LAMC3	1097	-	9	ChrB12	81465075	366	C	G	0	2	0	0	0	0	1	0	0	0	GGG	GCG	T	A	A	G	580
LAMC3	1105	-	9	ChrB12	81465067	369	G	C	0	20	0	12	0	0	10	0	0	6	CCC	GCC	A	A	A	P	583
LAMC3	1214	-	10	ChrB12	81464770	405	G	A	92	0	40	8	46	0	0	17	6	1	CCG	CTG	P	P	L	P	619
LAMC3	1229	-	10	ChrB12	81464755	410	G	T	0	64	0	38	0	0	32	0	0	19	CCC	CAC	H	H	H	P	624
LAMC3	1234	-	10	ChrB12	81464750	412	G	A	82	0	53	1	41	0	0	26	1	0	CAG	TAG	Q	Q	*	Q	626
LAMC3	1715	-	13	ChrB12	81457726	572	C	T	104	0	63	1	52	0	0	31	1	0	CGC	CAC	R	R	H	R	785
LAMC3	1787	-	13	ChrB12	81457654	596	C	T	80	0	5	51	40	0	0	0	5	23	CGG	CAG	Q	R	Q	R	809
LAMC3	1790	-	13	ChrB12	81457651	597	C	T	80	0	55	1	40	0	0	27	1	0	TGC	TAC	C	C	Y	C	810
LAMC3	1918	-	13	ChrB12	81457523	640	C	T	104	0	5	37	52	0	0	1	3	17	GGC	AGC	S	S	S	G	853
LAMC3	1919	-	13	ChrB12	81457522	640	C	T	102	0	55	1	51	0	0	27	1	0	GGC	GAC	S	S	D	G	853
LAMC3	2069	-	15	ChrB12	81456543	690	G	T	0	24	0	8	0	0	12	0	0	4	GCC	GAC	D	D	D	A	907
LAMC3	2536	-	18	ChrB12	81453626	846	A	G	102	0	57	1	51	0	0	28	1	0	TAC	CAC	Y	Y	H	Y	1063
LAMC3	2606	-	19	ChrB12	81452277	869	G	A	93	1	62	0	46	1	0	31	0	0	GCG	GTG	A	A	V	A	1086
LAMC3	2684	-	19	ChrB12	81452199	895	C	A	98	0	59	1	49	0	0	29	1	0	TGC	TTC	C	C	F	C	1112
LAMC3	2810	-	20	ChrB12	81451683	937	T	C	98	0	50	6	49	0	0	23	4	1	CAC	CGC	H	H	R	H	1154
LAMC3	3037	-	22	ChrB12	81448912	1013	G	T	41	9	48	0	16	9	0	24	0	0	CCT	ACT	E	P	T	P	1233
LAMC3	3217	-	22	ChrB12	81448732	1073	G	A	42	0	41	5	21	0	0	19	3	1	CCC	TCC	P	P	S	P	1306
LAMC3	3362	-	24	ChrB12	81445983	1121	T	C	104	2	60	0	51	2	0	30	0	0	AAG	AGG	K	K	R	K	1378
LAMC3	3478	-	25	ChrB12	81445298	1160	T	C	102	0	1	41	51	0	0	0	1	20	AGG	GGG	R	R	G	R	1417
LAMC3	3511	-	25	ChrB12	81445265	1171	G	A	78	0	48	2	39	0	0	23	2	0	CGG	TGG	R	R	W	R	1428
LAMC3	3593	-	25	ChrB12	81445183	1198	T	C	98	0	1	25	49	0	0	0	1	12	GAG	GGG	E	E	G	E	1455
LAMC3	3863	-	27	ChrB12	81442237	1288	A	C	100	0	4	54	50	0	0	0	4	25	ATC	AGC	G	S	S	I	1545
POLR1A	538	-	4	ChrB13	79322856	180	G	A	162	0	61	1	81	0	0	30	1	0	CAT	TAT	H	H	Y	H	180
POLR1A	604	-	5	ChrB13	79321848	202	C	T	118	0	57	3	59	0	0	27	3	0	GCT	ACT	A	A	T	A	202
POLR1A	778	-	7	ChrB13	79315927	260	T	C	126	8	64	0	59	8	0	32	0	0	AGC	GGC	S	S	G	S	260
POLR1A	1100	-	10	ChrB13	79306614	367	G	A	142	0	60	2	71	0	0	30	0	1	TCG	TTG	L	S	L	S	367
POLR1A	1484	-	12	ChrB13	79303878	495	G	A	124	0	54	6	62	0	0	26	2	2	TCC	TTC	S	S	F	S	495
POLR1A	1580	-	12	ChrB13	79303782	527	A	G	136	0	2	58	68	0	0	1	0	29	ATG	ACG	T	T	T	M	527
POLR1A	1595	-	12	ChrB13	79303767	532	G	A	124	2	60	0	61	2	0	30	0	0	CCC	CTC	P	P	L	P	532
POLR1A	1649	-	13	ChrB13	79297762	550	C	A	0	98	0	48	0	0	49	0	0	24	CGG	CTG	L	L	L	R	550
POLR1A	1700	-	13	ChrB13	79297711	567	C	A	114	0	55	1	57	0	0	27	1	0	CGC	CTC	R	R	L	R	567
POLR1A	2039	-	14	ChrB13	79293652	680	G	A	134	0	57	1	67	0	0	28	1	0	CCA	CTA	P	P	L	P	680
POLR1A	2492	-	18	ChrB13	79277336	831	G	A	122	0	57	1	61	0	0	28	1	0	CCG	CTG	P	P	L	P	824
POLR1A	2965	-	22	ChrB13	79273011	989	T	G	85	1	60	0	42	1	0	30	0	0	ACC	CCC	T	T	P	T	982
POLR1A	3194	-	24	ChrB13	79269355	1065	G	C	134	0	57	5	67	0	0	27	3	1	TCC	TGC	S	S	C	S	1058
POLR1A	3644	-	26	ChrB13	79265285	1215	C	G	78	0	63	1	39	0	0	31	1	0	GGT	GCT	G	G	A	G	1208
POLR1A	3981	-	28	ChrB13	79263583	1327	C	A	130	0	61	1	65	0	0	30	1	0	CAG	CAT	Q	Q	H	Q	1320
POLR1A	4097	-	29	ChrB13	79258935	1366	C	T	136	0	56	6	68	0	0	27	2	2	AGT	AAT	N	S	N	S	1359
POLR1A	4181	-	29	ChrB13	79258851	1394	T	C	21	81	0	60	5	11	35	0	0	30	CAC	CGC	R	R	R	H	1387
POLR1A	4409	-	31	ChrB13	79256346	1470	C	T	92	0	22	28	46	0	0	10	2	13	GGC	GAC	G	G	D	G	1467
POLR1A	4459	-	31	ChrB13	79256296	1487	G	A	72	0	43	7	36	0	0	21	1	3	CGG	TGG	R	G	W	R	1484
POLR1A	4464	-	31	ChrB13	79256291	1488	G	C	0	68	0	52	0	0	34	0	0	26	AAC	AAG	K	K	K	N	1485
POLR1A	4477	-	31	ChrB13	79256278	1493	C	T	0	42	32	16	0	0	21	15	2	7	GGG	AGG	Q	R	R	G	1490
POLR1A	4487	-	31	ChrB13	79256268	1496	C	T	0	40	0	36	0	0	20	0	0	18	CGG	CAG	Q	Q	Q	R	1493
POLR1A	4528	-	31	ChrB13	79256227	1510	C	T	27	47	56	0	4	19	14	28	0	0	GAG	AAG	E	E	K	E	1507
POLR1A	4636	-	32	ChrB13	79255298	1546	C	G	140	0	0	48	70	0	0	0	0	24	GTG	CTG	L	L	L	V	1543
POLR1A	5051	-	34	ChrB13	79253193	1684	A	T	132	0	61	1	66	0	0	30	1	0	CTG	CAG	L	L	Q	L	1681
TTN	608	-	4	ChrB05	66536438	203	T	C	128	0	57	1	64	0	0	28	1	0	AAG	AGG	K	K	R	K	203
TTN	733	-	5	ChrB05	66536220	245	C	T	122	0	56	2	61	0	0	28	0	1	GCT	ACT	A	A	T	A	245
TTN	1073	-	6	ChrB05	66532034	358	A	C	94	0	50	6	47	0	0	22	6	0	ATG	AGG	M	M	R	M	359
TTN	1247	-	7	ChrB05	66531633	416	A	G	2	0	7	1	1	0	0	3	1	0	GTG	GCG	V	A	A	V	416
TTN	1262	-	7	ChrB05	66531618	421	T	G	2	0	9	1	1	0	0	4	1	0	GAC	GCC	D	D	A	D	421
TTN	1744	-	10	ChrB05	66528053	582	G	T	138	0	60	2	69	0	0	29	2	0	CTG	ATG	P	-	M	L	581
TTN	2233	-	13	ChrB05	66523172	745	C	T	132	0	59	1	66	0	0	29	1	0	GCC	ACC	A	A	T	A	743
TTN	2236	-	13	ChrB05	66523169	746	C	T	134	0	0	62	67	0	0	0	0	31	GCA	ACA	A	T	T	A	744
TTN	2281	-	13	ChrB05	66523124	761	T	C	128	0	0	58	64	0	0	0	0	29	ATT	GTT	V	V	V	I	759
TTN	2741	-	15	ChrB05	66521431	914	C	T	152	0	57	3	76	0	0	28	1	1	CGG	CAG	R	R	Q	R	912
TTN	2990	-	17	ChrB05	66520225	997	C	T	134	0	45	13	67	0	0	18	9	2	AGT	AAT	S	S	N	S	995
TTN	3036	-	17	ChrB05	66520179	1012	G	T	113	1	60	0	56	1	0	30	0	0	AGC	AGA	S	S	R	S	1010
TTN	3172	-	19	ChrB05	66519738	1058	T	C	144	0	0	62	72	0	0	0	0	31	ATA	GTA	V	V	V	I	1057
TTN	3214	-	19	ChrB05	66519696	1072	C	G	140	0	59	1	70	0	0	29	1	0	GAG	CAG	E	E	Q	E	1071
TTN	3374	-	19	ChrB05	66519536	1125	G	A	140	2	56	0	69	2	0	28	0	0	ACG	ATG	T	T	M	T	1124
TTN	4147	-	23	ChrB05	66515385	1383	C	T	126	4	58	0	61	4	0	29	0	0	GAG	AAG	E	E	K	E	1382
TTN	4589	-	25	ChrB05	66513894	1530	G	C	136	0	61	1	68	0	0	30	1	0	ACT	AGT	T	T	S	T	1529
TTN	5254	-	27	ChrB05	66513034	1752	G	T	144	0	61	1	72	0	0	30	1	0	CTC	ATC	L	L	I	L	1751
TTN	5492	-	27	ChrB05	66512796	1831	C	T	140	0	61	1	70	0	0	30	1	0	GGT	GAT	G	G	D	G	1830
TTN	7651	-	32	ChrB05	66509552	2551	C	G	159	1	64	0	79	1	0	32	0	0	GTG	CTG	V	V	L	V	2550
TTN	8059	-	33	ChrB05	66507388	2687	C	T	138	0	0	62	69	0	0	0	0	31	GTT	ATT	I	I	I	V	2686
TTN	9068	-	37	ChrB05	66505198	3023	A	G	158	0	0	58	79	0	0	0	0	29	ATG	ACG	T	T	T	M	3022
TTN	10469	-	45	ChrB05	66478973	3490	G	A	146	0	15	35	73	0	0	5	5	15	CCT	CTT	S	-	L	P	3804
TTN	10511	-	45	ChrB05	66478931	3504	C	T	142	0	49	17	71	0	0	20	9	4	CGT	CAT	T	-	H	R	3818
TTN	10838	-	45	ChrB05	66478604	3613	C	T	30	46	0	34	10	10	18	0	0	17	AGT	AAT	S	-	N	S	3928
TTN	10963	-	45	ChrB05	66478479	3655	A	T	144	0	49	15	72	0	0	20	9	3	TTG	ATG	T	-	M	L	3970
TTN	10991	-	45	ChrB05	66478451	3664	T	C	134	0	46	16	67	0	0	19	8	4	TAC	TGC	C	-	C	Y	3979
TTN	11213	-	45	ChrB05	66478229	3738	G	A	134	0	43	15	67	0	0	18	7	4	CCG	CTG	P	-	L	P	4053
TTN	11244	-	45	ChrB05	66478198	3748	T	A	130	0	43	17	65	0	0	17	9	4	GAA	GAT	E	-	D	E	4063
TTN	11356	-	45	ChrB05	66478086	3786	T	C	138	0	61	1	69	0	0	30	1	0	AGT	GGT	N	-	G	S	4101
TTN	11512	-	45	ChrB05	66477930	3838	C	G	125	31	0	58	52	21	5	0	0	29	GAG	CAG	Q	-	Q	E	4151
TTN	11646	-	45	ChrB05	66477796	3882	A	C	140	0	46	12	70	0	0	20	6	3	AGT	AGG	N	-	R	S	4195
TTN	11654	-	45	ChrB05	66477788	3885	A	G	132	0	44	16	66	0	0	18	8	4	ATG	ACG	T	-	T	M	4198
TTN	11866	-	45	ChrB05	66477576	3956	C	G	144	0	43	17	72	0	0	17	9	4	GCT	CCT	A	-	P	A	4268
TTN	11887	-	45	ChrB05	66477555	3963	G	A	141	1	46	16	70	1	0	18	10	3	CGT	TGT	L	-	C	R	4275
TTN	12196	-	45	ChrB05	66477246	4066	C	T	158	0	47	17	79	0	0	19	9	4	GGA	AGA	G	-	R	G	4386
TTN	12391	-	45	ChrB05	66477051	4131	G	C	148	0	63	1	74	0	0	31	1	0	CTA	GTA	V	-	V	L	4451
TTN	12434	-	45	ChrB05	66477008	4145	T	C	154	0	52	10	77	0	0	22	8	1	CAA	CGA	Q	-	R	Q	4465
TTN	12437	-	45	ChrB05	66477005	4146	G	A	158	2	64	0	78	2	0	32	0	0	ACG	ATG	M	-	M	T	4466
TTN	12442	-	45	ChrB05	66477000	4148	T	C	158	0	47	17	79	0	0	19	9	4	AAC	GAC	N	-	D	N	4468
TTN	12572	-	45	ChrB05	66476870	4191	T	C	156	0	48	12	78	0	0	20	8	2	CAG	CGG	Q	-	R	Q	4514
TTN	12755	-	45	ChrB05	66476687	4252	G	T	136	0	49	9	68	0	0	21	7	1	GCA	GAA	E	-	E	A	4575
TTN	12799	-	45	ChrB05	66476643	4267	C	T	136	0	45	7	68	0	0	21	3	2	GGA	AGA	V	-	R	G	4591
TTN	13031	-	45	ChrB05	66476411	4344	G	A	162	0	63	1	81	0	0	31	1	0	ACG	ATG	T	-	M	T	4668
TTN	14736	-	51	ChrB05	66471109	4912	T	G	150	0	48	16	75	0	0	20	8	4	GAA	GAC	E	E	D	E	5245
TTN	14774	-	51	ChrB05	66471071	4925	T	C	156	0	63	1	78	0	0	31	1	0	AAA	AGA	K	K	R	K	5258
TTN	15296	-	53	ChrB05	66470334	5099	G	A	130	0	61	1	65	0	0	30	1	0	ACG	ATG	T	T	M	T	5432
TTN	15347	-	54	ChrB05	66470169	5116	G	A	144	0	65	1	72	0	0	32	1	0	CCA	CTA	P	P	L	P	5449
TTN	15472	-	54	ChrB05	66470044	5158	C	A	47	43	64	0	15	17	13	32	0	0	GTC	TTC	V	V	F	V	5491
TTN	17140	-	61	ChrB05	66467732	5714	G	A	128	0	57	1	64	0	0	28	1	0	CGC	TGC	R	R	C	R	6058
TTN	17407	-	62	ChrB05	66467330	5803	T	G	108	2	60	0	53	2	0	30	0	0	ACA	CCA	T	T	P	T	6147
TTN	17636	-	63	ChrB05	66467001	5879	G	A	136	4	62	0	66	4	0	31	0	0	GCG	GTG	T	A	V	A	6223
TTN	17759	-	63	ChrB05	66466878	5920	G	A	122	0	42	14	61	0	0	19	4	5	TCA	TTA	S	S	L	S	6264
TTN	17897	-	64	ChrB05	66466620	5966	A	G	134	0	0	60	67	0	0	0	0	30	ATC	ACC	T	T	T	I	6310
TTN	18821	-	67	ChrB05	66465232	6274	G	A	144	0	56	2	72	0	0	27	2	0	CCT	CTT	P	P	L	P	6618
TTN	19679	-	70	ChrB05	66462753	6560	G	C	160	0	59	1	80	0	0	29	1	0	ACA	AGA	T	T	R	T	6904
TTN	19850	-	71	ChrB05	66461577	6617	A	C	96	12	60	2	42	12	0	29	2	0	GTG	GGG	V	V	G	V	6961
TTN	20306	-	72	ChrB05	66461007	6769	T	C	132	0	38	22	66	0	0	17	4	9	AAT	AGT	N	N	S	N	7113
TTN	20317	-	72	ChrB05	66460996	6773	C	T	104	4	60	0	50	4	0	30	0	0	GTG	ATG	V	V	M	V	7117
TTN	20381	-	73	ChrB05	66460770	6794	G	A	150	0	61	1	75	0	0	30	1	0	TCT	TTT	S	S	F	S	7138
TTN	20797	-	74	ChrB05	66460261	6933	T	C	148	0	63	1	74	0	0	31	1	0	AGC	GGC	N	S	G	S	7277
TTN	20948	-	75	ChrB05	66460000	6983	A	G	146	0	1	59	73	0	0	0	1	29	ATG	ACG	T	T	T	M	7327
TTN	21419	-	76	ChrB05	66459416	7140	C	T	146	0	51	7	73	0	0	25	1	3	AGT	AAT	S	S	N	S	7484
TTN	22479	-	80	ChrB05	66457325	7493	T	A	146	0	59	1	73	0	0	29	1	0	AGA	AGT	R	R	S	R	7837
TTN	22529	-	80	ChrB05	66457275	7510	T	A	148	0	43	17	74	0	0	17	9	4	CAG	CTG	Q	Q	L	Q	7854
TTN	22970	-	82	ChrB05	66456588	7657	G	A	128	2	62	0	63	2	0	31	0	0	TCG	TTG	S	S	L	S	8001
TTN	23729	-	84	ChrB05	66455544	7910	C	T	132	0	56	6	66	0	0	27	2	2	TGT	TAT	C	C	Y	C	8254
TTN	24046	-	86	ChrB05	66454310	8016	G	C	107	49	48	0	36	35	7	24	0	0	CCT	GCT	P	P	A	P	8360
TTN	24077	-	86	ChrB05	66454279	8026	C	T	148	0	0	52	74	0	0	0	0	26	CGT	CAT	H	H	H	R	8370
TTN	24770	-	88	ChrB05	66452124	8257	A	T	152	0	5	11	76	0	0	2	1	5	CTT	CAT	V	L	H	L	8601
TTN	25191	-	90	ChrB05	66451035	8397	C	A	136	0	65	1	68	0	0	32	1	0	AAG	AAT	K	K	N	K	8741
TTN	25436	-	90	ChrB05	66450790	8479	G	T	130	0	59	1	65	0	0	29	1	0	ACA	AAA	T	T	K	T	8823
TTN	26011	-	92	ChrB05	66449574	8671	C	T	150	2	66	0	74	2	0	33	0	0	GTG	ATG	V	V	M	V	9015
TTN	26306	-	94	ChrB05	66449061	8769	T	G	144	14	62	0	66	12	1	31	0	0	AAA	ACA	K	K	T	K	9113
TTN	27689	-	98	ChrB05	66446187	9230	G	T	150	0	63	3	75	0	0	30	3	0	TCT	TAT	S	S	Y	S	9574
TTN	27719	-	98	ChrB05	66446157	9240	T	C	146	0	58	2	73	0	0	28	2	0	AAA	AGA	K	K	R	K	9584
TTN	27733	-	99	ChrB05	66444151	9245	G	A	166	0	54	2	83	0	0	26	2	0	CCC	TCC	P	P	S	P	9589
TTN	28096	-	100	ChrB05	66443201	9366	C	T	150	0	54	6	75	0	0	26	2	2	GTA	ATA	V	V	I	V	9710
TTN	28468	-	102	ChrB05	66441689	9490	C	G	138	0	61	1	69	0	0	30	1	0	GAA	CAA	E	E	Q	E	9834
TTN	28832	-	104	ChrB05	66441030	9611	C	T	152	2	60	0	75	2	0	30	0	0	CGA	CAA	R	R	Q	R	9955
TTN	29642	-	110	ChrB05	66436999	9881	C	T	138	0	61	3	69	0	0	29	3	0	CGC	CAC	R	R	H	R	10225
TTN	29872	-	113	ChrB05	66433288	9958	G	A	114	0	59	1	57	0	0	29	1	0	CGC	TGC	Q	R	C	R	10304
TTN	30218	-	114	ChrB05	66432507	10073	G	A	110	0	46	18	55	0	0	20	6	6	CCG	CTG	P	P	L	P	10420
TTN	30334	-	116	ChrB05	66431798	10112	G	T	120	0	53	1	60	0	0	26	1	0	CCA	ACA	P	P	T	P	10459
TTN	30749	-	121	ChrB05	66427067	10250	C	G	148	0	0	58	74	0	0	0	0	29	CGT	CCT	-	-	P	R	10594
TTN	31076	-	124	ChrB05	66426218	10359	C	T	136	4	58	0	66	4	0	29	0	0	CGA	CAA	R	R	Q	R	10698
TTN	31376	-	128	ChrB05	66423211	10459	A	G	142	0	0	62	71	0	0	0	0	31	GTG	GCG	V	V	A	V	10798
TTN	31640	-	131	ChrB05	66422262	10547	G	A	106	0	57	1	53	0	0	28	1	0	ACT	ATT	T	T	I	T	10888
TTN	31765	-	132	ChrB05	66421899	10589	C	T	136	0	61	1	68	0	0	30	1	0	GAG	AAG	E	E	K	E	10930
TTN	32045	-	134	ChrB05	66420588	10682	C	T	154	0	21	29	77	0	0	10	1	14	GGA	GAA	-	E	E	G	11021
TTN	32065	-	134	ChrB05	66420568	10689	C	A	146	0	61	1	73	0	0	30	1	0	GAA	TAA	E	E	*	E	11028
TTN	32084	-	135	ChrB05	66419266	10695	T	C	120	0	60	2	60	0	0	29	2	0	AAG	AGG	E	K	R	K	11034
TTN	32813	-	144	ChrB05	66415984	10938	G	A	120	0	65	1	60	0	0	32	1	0	CCG	CTG	P	P	L	P	11277
TTN	33133	-	147	ChrB05	66415264	11045	C	T	124	0	37	3	62	0	0	17	3	0	GTT	ATT	V	V	I	V	11384
TTN	33154	-	147	ChrB05	66415243	11052	C	T	124	0	38	2	62	0	0	18	2	0	GTT	ATT	I	V	I	V	11391
TTN	33842	-	154	ChrB05	66409671	11281	A	G	139	1	58	0	69	1	0	29	0	0	TTA	TCA	L	L	S	L	11668
TTN	34232	-	157	ChrB05	66401120	11411	G	A	101	7	58	6	47	7	0	26	6	0	GCT	GTT	A	A	V	A	12432
TTN	34277	-	157	ChrB05	66401075	11426	G	T	96	28	62	0	34	28	0	31	0	0	CCT	CAT	P	P	H	P	12670
TTN	34301	-	157	ChrB05	66401051	11434	A	G	95	9	53	5	43	9	0	24	5	0	GTT	GCT	V	V	A	V	12678
TTN	34484	-	160	ChrB05	66398282	11495	A	G	52	46	28	28	5	42	2	1	26	1	GTT	GCT	V	V	A	V	12739
TTN	34516	-	160	ChrB05	66398250	11506	G	A	88	34	35	23	27	34	0	7	21	1	CCT	TCT	P	P	S	P	13001
TTN	34522	-	160	ChrB05	66398244	11508	T	C	93	13	48	8	40	13	0	20	8	0	ATG	GTG	A	M	V	M	13003
TTN	34543	-	160	ChrB05	66398223	11515	C	G	125	1	54	0	62	1	0	27	0	0	GTC	CTC	V	V	L	V	13010
TTN	34636	-	161	ChrB05	66398018	11546	C	T	30	0	19	1	15	0	0	9	1	0	GCC	ACC	T	A	T	A	13069
TTN	34739	-	163	ChrB05	66397701	11580	G	A	118	0	56	2	59	0	0	27	2	0	CCC	CTC	P	P	L	P	13103
TTN	34741	-	163	ChrB05	66397699	11581	C	T	118	6	60	0	57	4	1	30	0	0	GAG	AAG	E	E	K	E	13104
TTN	34829	-	164	ChrB05	66397475	11610	T	A	124	0	57	1	62	0	0	28	1	0	AAA	ATA	K	K	I	K	13133
TTN	34919	-	165	ChrB05	66397257	11640	A	G	134	0	25	37	67	0	0	11	3	17	ATT	ACT	V	V	T	I	13163
TTN	35638	-	173	ChrB05	66386785	11880	C	T	134	0	53	1	67	0	0	26	1	0	GTT	ATT	I	V	I	V	13569
TTN	36256	-	177	ChrB05	66383542	12086	C	T	146	0	59	1	73	0	0	29	1	0	GTA	ATA	V	V	I	V	13775
TTN	36563	-	179	ChrB05	66382591	12188	A	C	92	10	60	0	41	10	0	30	0	0	GTG	GGG	V	V	G	V	13877
TTN	36703	-	179	ChrB05	66382451	12235	C	T	148	0	0	62	74	0	0	0	0	31	GTC	ATC	L	V	I	V	13924
TTN	37248	-	182	ChrB05	66381360	12416	C	G	154	0	63	1	77	0	0	31	1	0	AAG	AAC	K	K	N	K	14105
TTN	37873	-	184	ChrB05	66379647	12625	C	T	140	0	1	57	70	0	0	0	1	28	GTT	ATT	V	V	I	V	14314
TTN	38083	-	186	ChrB05	66379184	12695	T	C	140	2	58	0	69	2	0	29	0	0	ATG	GTG	M	M	V	M	14384
TTN	38125	-	186	ChrB05	66379142	12709	C	G	140	0	61	1	70	0	0	30	1	0	GCA	CCA	A	A	P	A	14398
TTN	38294	-	187	ChrB05	66378851	12765	T	G	160	0	57	3	80	0	0	28	1	1	GAG	GCG	E	E	A	E	14454
TTN	38449	-	188	ChrB05	66378591	12817	C	T	138	0	56	6	69	0	0	26	4	1	GTA	ATA	V	V	I	V	14506
TTN	38795	-	189	ChrB05	66377420	12932	C	T	138	0	0	50	69	0	0	0	0	25	GGT	GAT	D	D	D	G	14621
TTN	38839	-	189	ChrB05	66377376	12947	G	C	142	0	0	56	71	0	0	0	0	28	CAC	GAC	D	D	D	H	14636
TTN	38846	-	189	ChrB05	66377369	12949	T	C	130	0	53	1	65	0	0	26	1	0	AAG	AGG	K	K	R	K	14638
TTN	38860	-	189	ChrB05	66377355	12954	G	C	142	0	42	16	71	0	0	19	4	6	CTC	GTC	I	I	V	L	14643
TTN	38888	-	189	ChrB05	66377327	12963	G	A	144	0	0	56	72	0	0	0	0	28	ACC	ATC	I	I	I	T	14652
TTN	39050	-	190	ChrB05	66377074	13017	T	C	140	0	34	24	70	0	0	14	6	9	AAC	AGC	N	N	S	N	14706
TTN	39164	-	191	ChrB05	66376531	13055	A	C	85	5	59	1	40	5	0	29	1	0	GTG	GGG	V	V	G	V	14744
TTN	40532	-	198	ChrB05	66367623	13511	G	C	142	0	59	1	71	0	0	29	1	0	GCT	GGT	A	A	G	A	15200
TTN	41372	-	202	ChrB05	66366370	13791	A	T	134	0	65	1	67	0	0	32	1	0	GTT	GAT	V	V	D	V	15480
TTN	43492	-	211	ChrB05	66361740	14498	T	C	102	0	0	52	51	0	0	0	0	26	ATC	GTC	I	I	V	I	16187
TTN	44074	-	214	ChrB05	66360527	14692	A	C	130	0	61	1	65	0	0	30	1	0	TCT	GCT	S	S	A	S	16381
TTN	45202	-	219	ChrB05	66358525	15068	C	T	143	3	60	0	70	3	0	30	0	0	GCT	ACT	A	A	T	A	16757
TTN	46157	-	223	ChrB05	66356708	15386	C	T	145	1	64	0	72	1	0	32	0	0	GGT	GAT	G	G	D	G	17075
TTN	46204	-	223	ChrB05	66356661	15402	T	C	111	1	64	0	55	1	0	32	0	0	AGG	GGG	R	R	G	R	17091
TTN	46741	-	225	ChrB05	66355897	15581	T	C	132	4	62	0	64	4	0	31	0	0	ACC	GCC	S	T	A	T	17270
TTN	46940	-	225	ChrB05	66355698	15647	C	T	144	0	63	1	72	0	0	31	1	0	CGC	CAC	R	R	H	R	17335
TTN	46978	-	225	ChrB05	66355660	15660	T	C	152	0	61	1	76	0	0	30	1	0	ATG	GTG	M	M	V	M	17348
TTN	47327	-	226	ChrB05	66354999	15776	G	T	148	0	59	1	74	0	0	29	1	0	GCT	GAT	A	A	D	A	17464
TTN	47672	-	228	ChrB05	66353890	15891	G	A	144	0	59	3	72	0	0	28	3	0	ACG	ATG	T	T	M	T	17579
TTN	47907	-	228	ChrB05	66353655	15969	C	G	129	1	64	0	64	1	0	32	0	0	GAG	GAC	E	E	D	E	17657
TTN	48101	-	229	ChrB05	66353357	16034	T	C	134	0	63	1	67	0	0	31	1	0	AAC	AGC	N	N	S	N	17722
TTN	48838	-	232	ChrB05	66351130	16280	G	T	162	0	63	1	81	0	0	31	1	0	CGC	AGC	R	R	S	R	17968
TTN	49129	-	233	ChrB05	66350755	16377	G	T	154	0	57	1	77	0	0	28	1	0	CGT	AGT	R	R	S	R	18065
TTN	49547	-	234	ChrB05	66349866	16516	T	C	98	2	54	0	48	2	0	27	0	0	GAA	GGA	E	E	G	E	18204
TTN	49919	-	235	ChrB05	66348194	16640	A	C	140	2	60	0	69	2	0	30	0	0	CTG	CGG	L	L	R	L	18328
TTN	50218	-	238	ChrB05	66347685	16740	T	C	158	4	0	60	77	4	0	0	0	30	ACA	GCA	A	A	A	T	18433
TTN	50470	-	240	ChrB05	66347251	16824	C	A	150	0	57	1	75	0	0	28	1	0	GAG	TAG	E	E	*	E	18517
TTN	50920	-	241	ChrB05	66346710	16974	C	T	134	0	60	2	67	0	0	29	2	0	GTC	ATC	V	V	I	V	18667
TTN	50930	-	241	ChrB05	66346700	16977	G	A	132	0	63	1	66	0	0	31	1	0	CCT	CTT	P	P	L	P	18670
TTN	52207	-	247	ChrB05	66343760	17403	C	T	135	1	64	0	67	1	0	32	0	0	GCC	ACC	A	A	T	A	19096
TTN	52567	-	248	ChrB05	66342096	17523	T	C	132	0	0	60	66	0	0	0	0	30	ATC	GTC	I	I	V	I	19216
TTN	52957	-	249	ChrB05	66341055	17653	C	T	169	1	62	0	84	1	0	31	0	0	GTG	ATG	V	V	M	V	19346
TTN	53237	-	250	ChrB05	66340675	17746	G	A	172	0	63	1	86	0	0	31	1	0	CCG	CTG	P	P	L	P	19439
TTN	53980	-	253	ChrB05	66339644	17994	G	C	158	6	62	0	76	6	0	31	0	0	CCT	GCT	P	P	A	P	19687
TTN	54523	-	254	ChrB05	66338998	18175	C	T	150	0	63	1	75	0	0	31	1	0	GTC	ATC	V	V	I	V	19868
TTN	54982	-	256	ChrB05	66338333	18328	T	C	146	0	57	1	73	0	0	28	1	0	ACC	GCC	T	T	A	T	20021
TTN	55756	-	257	ChrB05	66337458	18586	C	T	139	5	62	0	67	5	0	31	0	0	GTG	ATG	V	V	M	V	20279
TTN	56020	-	257	ChrB05	66337194	18674	G	A	127	23	66	0	54	19	2	33	0	0	CGG	TGG	R	R	W	R	20367
TTN	56440	-	257	ChrB05	66336774	18814	C	A	148	0	61	1	74	0	0	30	1	0	GAC	TAC	D	D	Y	D	20507
TTN	56736	-	257	ChrB05	66336478	18912	T	C	163	1	62	0	81	1	0	31	0	0	ATA	ATG	I	I	M	I	20605
TTN	56953	-	257	ChrB05	66336261	18985	C	T	142	0	53	1	71	0	0	26	1	0	GCA	ACA	A	A	T	A	20678
TTN	57524	-	258	ChrB05	66335689	19175	T	C	142	4	0	60	69	4	0	0	0	30	CAC	CGC	C	H	R	H	20884
TTN	58084	-	259	ChrB05	66334806	19362	G	A	144	0	61	1	72	0	0	30	1	0	CTC	TTC	F	L	F	L	21071
TTN	58304	-	259	ChrB05	66334586	19435	C	T	148	0	59	1	74	0	0	29	1	0	CGG	CAG	R	R	Q	R	21144
TTN	58324	-	259	ChrB05	66334566	19442	C	A	152	0	57	1	76	0	0	28	1	0	GCT	TCT	V	A	S	A	21151
TTN	58715	-	261	ChrB05	66333980	19572	A	G	144	2	0	60	71	2	0	0	0	30	ATG	ACG	T	T	T	M	21281
TTN	58759	-	261	ChrB05	66333936	19587	T	C	144	0	49	3	72	0	0	24	1	1	AGC	GGC	S	S	G	S	21296
TTN	58850	-	261	ChrB05	66333845	19617	T	C	144	0	42	20	72	0	0	17	8	6	CAA	CGA	H	Q	R	Q	21326
TTN	58858	-	261	ChrB05	66333837	19620	T	C	144	0	43	19	72	0	0	18	7	6	AAC	GAC	N	S	D	N	21329
TTN	59711	-	264	ChrB05	66332334	19904	G	A	118	8	64	0	55	8	0	32	0	0	TCG	TTG	S	S	L	S	21613
TTN	61012	-	268	ChrB05	66329713	20338	C	A	157	1	57	1	78	1	0	28	1	0	GCA	TCA	A	A	S	A	22047
TTN	61382	-	270	ChrB05	66329159	20461	C	T	135	1	60	0	67	1	0	30	0	0	CGT	CAT	R	R	H	R	22170
TTN	62258	-	273	ChrB05	66327230	20753	G	T	171	1	59	1	85	1	0	29	1	0	TCT	TAT	S	S	Y	S	22462
TTN	62320	-	273	ChrB05	66327168	20774	T	C	138	0	4	58	69	0	0	0	4	27	ATT	GTT	I	I	V	I	22483
TTN	62777	-	274	ChrB05	66326540	20926	A	G	16	124	0	58	2	12	56	0	0	29	ATT	ACT	T	T	T	I	22635
TTN	63076	-	274	ChrB05	66326241	21026	T	C	162	0	0	62	81	0	0	0	0	31	ATT	GTT	I	I	V	I	22735
TTN	63539	-	277	ChrB05	66325164	21180	G	A	146	0	0	58	73	0	0	0	0	29	ACG	ATG	M	T	M	T	22889
TTN	63799	-	278	ChrB05	66324814	21267	G	T	150	0	61	1	75	0	0	30	1	0	CTT	ATT	L	L	I	L	22976
TTN	64246	-	278	ChrB05	66324367	21416	G	A	120	32	62	0	50	20	6	31	0	0	CCT	TCT	P	P	S	P	23125
TTN	65227	-	280	ChrB05	66323184	21743	C	T	137	5	60	0	66	5	0	30	0	0	GTC	ATC	V	V	I	V	23452
TTN	65486	-	280	ChrB05	66322925	21829	C	T	151	5	62	0	73	5	0	31	0	0	AGT	AAT	S	S	N	S	23538
TTN	65926	-	280	ChrB05	66322485	21976	T	G	115	1	66	0	57	1	0	33	0	0	ACA	CCA	T	T	P	T	23685
TTN	66253	-	280	ChrB05	66322158	22085	C	T	151	7	62	0	72	7	0	31	0	0	GGA	AGA	G	G	R	G	23794
TTN	66403	-	280	ChrB05	66322008	22135	T	C	128	10	58	0	60	8	1	29	0	0	ACA	GCA	T	T	A	T	23844
TTN	67865	-	280	ChrB05	66320546	22622	C	T	153	5	64	0	74	5	0	32	0	0	CGT	CAT	R	R	H	R	24331
TTN	67951	-	280	ChrB05	66320460	22651	C	T	140	0	55	3	70	0	0	26	3	0	GTT	ATT	V	V	I	V	24360
TTN	68073	-	280	ChrB05	66320338	22691	A	T	152	0	59	1	76	0	0	29	1	0	TAT	TAA	Y	Y	*	Y	24400
TTN	68402	-	280	ChrB05	66320009	22801	G	A	141	3	62	0	69	3	0	31	0	0	GCG	GTG	A	A	V	A	24510
TTN	68503	-	280	ChrB05	66319908	22835	G	A	152	8	62	0	72	8	0	31	0	0	CTC	TTC	L	L	F	L	24544
TTN	68689	-	280	ChrB05	66319722	22897	C	G	130	4	56	0	63	4	0	28	0	0	GAA	CAA	E	E	Q	E	24606
TTN	68942	-	280	ChrB05	66319469	22981	G	A	152	0	55	1	76	0	0	27	1	0	TCG	TTG	S	S	L	S	24690
TTN	70882	-	280	ChrB05	66317529	23628	G	C	155	1	62	0	77	1	0	31	0	0	CTT	GTT	L	L	V	L	25337
TTN	71575	-	280	ChrB05	66316836	23859	G	T	154	0	61	1	77	0	0	30	1	0	CTT	ATT	L	L	I	L	25568
TTN	71794	-	280	ChrB05	66316617	23932	G	A	140	0	63	1	70	0	0	31	1	0	CGT	TGT	R	R	C	R	25641
TTN	71828	-	280	ChrB05	66316583	23943	A	G	152	0	59	1	76	0	0	29	1	0	GTA	GCA	V	V	A	V	25652
TTN	71933	-	280	ChrB05	66316478	23978	G	A	158	0	61	1	79	0	0	30	1	0	GCC	GTC	A	A	V	A	25687
TTN	72041	-	280	ChrB05	66316370	24014	T	C	166	0	58	2	83	0	0	28	2	0	GAA	GGA	E	E	G	E	25723
TTN	72125	-	280	ChrB05	66316286	24042	A	C	164	0	55	9	82	0	0	25	5	2	GTC	GGC	V	V	G	V	25751
TTN	72937	-	280	ChrB05	66315474	24313	C	G	118	20	60	0	51	16	2	30	0	0	GTC	CTC	V	V	L	V	26022
TTN	72951	-	280	ChrB05	66315460	24317	G	T	148	0	44	8	74	0	0	21	2	3	CAC	CAA	H	H	Q	H	26026
TTN	73034	-	280	ChrB05	66315377	24345	T	C	154	0	59	5	77	0	0	27	5	0	AAT	AGT	N	N	S	N	26054
TTN	73930	-	280	ChrB05	66314481	24644	C	G	158	0	58	2	79	0	0	28	2	0	GAA	CAA	E	E	Q	E	26353
TTN	74432	-	280	ChrB05	66313979	24811	A	G	165	1	62	0	82	1	0	31	0	0	CTT	CCT	L	L	P	L	26520
TTN	74524	-	280	ChrB05	66313887	24842	A	C	144	0	0	54	72	0	0	0	0	27	TCA	GCA	S	S	A	S	26551
TTN	74529	-	280	ChrB05	66313882	24843	T	A	82	44	60	0	28	26	9	30	0	0	AAA	AAT	K	K	N	K	26552
TTN	74546	-	280	ChrB05	66313865	24849	T	A	132	0	55	3	66	0	0	27	1	1	GAG	GTG	E	E	V	E	26558
TTN	75536	-	280	ChrB05	66312875	25179	G	A	156	0	59	1	78	0	0	29	1	0	ACA	ATA	T	T	I	T	26888
TTN	75871	-	280	ChrB05	66312540	25291	T	A	134	0	61	1	67	0	0	30	1	0	ACT	TCT	T	T	S	T	27000
TTN	76215	-	281	ChrB05	66312133	25405	C	A	132	0	57	1	66	0	0	28	1	0	AAG	AAT	K	K	N	K	27114
TTN	77708	-	281	ChrB05	66310640	25903	G	C	146	0	56	2	73	0	0	27	2	0	GCC	GGC	A	A	G	A	27612
TTN	78407	-	281	ChrB05	66309941	26136	T	G	113	17	64	0	50	13	2	32	0	0	GAA	GCA	E	E	A	E	27845
TTN	78620	-	281	ChrB05	66309728	26207	A	G	164	0	56	4	82	0	0	27	2	1	GTT	GCT	V	V	A	V	27916
TTN	78643	-	281	ChrB05	66309705	26215	A	G	160	0	61	1	80	0	0	30	1	0	TCT	CCT	S	S	P	S	27924
TTN	78656	-	281	ChrB05	66309692	26219	G	A	135	29	62	0	58	19	5	31	0	0	GCG	GTG	A	A	V	A	27928
TTN	78860	-	281	ChrB05	66309488	26287	C	T	138	0	65	1	69	0	0	32	1	0	TGG	TAG	W	W	*	W	27996
TTN	79622	-	281	ChrB05	66308726	26541	C	A	164	0	61	1	82	0	0	30	1	0	AGA	ATA	R	R	I	R	28250
TTN	80017	-	281	ChrB05	66308331	26673	C	T	143	11	64	0	67	9	1	32	0	0	GCA	ACA	A	A	T	A	28382
TTN	80285	-	281	ChrB05	66308063	26762	G	A	160	0	58	2	80	0	0	28	2	0	TCC	TTC	S	S	F	S	28471
TTN	80491	-	281	ChrB05	66307857	26831	C	T	152	0	56	6	76	0	0	27	2	2	GTG	ATG	V	V	M	V	28540
TTN	81250	-	281	ChrB05	66307098	27084	T	C	132	4	62	0	64	4	0	31	0	0	AGT	GGT	T	S	G	S	28793
TTN	81374	-	281	ChrB05	66306974	27125	G	T	156	0	63	1	78	0	0	31	1	0	GCT	GAT	A	A	D	A	28834
TTN	81442	-	281	ChrB05	66306906	27148	T	C	137	9	62	0	65	7	1	31	0	0	ATA	GTA	V	I	V	I	28857
TTN	83530	-	287	ChrB05	66302483	27844	G	C	146	2	64	0	72	2	0	32	0	0	CTT	GTT	L	L	V	L	29553
TTN	83549	-	287	ChrB05	66302464	27850	A	G	31	115	0	64	5	21	47	0	0	32	GTG	GCG	A	A	A	V	29559
TTN	85624	-	290	ChrB05	66299915	28542	C	A	144	0	63	1	72	0	0	31	1	0	GAT	TAT	D	D	Y	D	30251
TTN	85627	-	290	ChrB05	66299912	28543	C	T	148	0	61	1	74	0	0	30	1	0	GAT	AAT	N	D	N	D	30252
TTN	85667	-	290	ChrB05	66299872	28556	C	T	150	0	61	1	75	0	0	30	1	0	CGG	CAG	R	R	Q	R	30265
TTN	86003	-	290	ChrB05	66299536	28668	G	T	150	0	63	1	75	0	0	31	1	0	TCG	TAG	S	S	*	S	30377
TTN	86099	-	290	ChrB05	66299440	28700	G	A	126	10	62	0	59	8	1	31	0	0	GCG	GTG	S	A	V	A	30409
TTN	86102	-	290	ChrB05	66299437	28701	G	A	135	1	62	0	67	1	0	31	0	0	CCC	CTC	P	P	L	P	30410
TTN	86413	-	291	ChrB05	66298817	28805	T	C	152	0	0	40	76	0	0	0	0	20	ATC	GTC	I	V	V	I	30514
TTN	86753	-	293	ChrB05	66297669	28918	A	C	166	0	63	1	83	0	0	31	1	0	ATA	AGA	I	I	R	I	30627
TTN	86842	-	293	ChrB05	66297580	28948	T	C	126	0	10	48	63	0	0	1	8	20	ATT	GTT	I	I	V	I	30657
TTN	87911	-	294	ChrB05	66296429	29304	A	T	158	0	61	1	79	0	0	30	1	0	GTG	GAG	V	V	E	V	31013
TTN	88226	-	294	ChrB05	66296114	29409	T	A	160	0	61	1	80	0	0	30	1	0	AAG	ATG	R	K	M	K	31118
TTN	90268	-	298	ChrB05	66293674	30090	T	C	140	0	48	12	70	0	0	20	8	2	ATT	GTT	I	I	V	I	31799
TTN	91316	-	302	ChrB05	66291174	30439	G	A	146	0	61	1	73	0	0	30	1	0	GCC	GTC	A	A	V	A	32148
TTN	91595	-	302	ChrB05	66290895	30532	G	A	142	2	62	0	70	2	0	31	0	0	GCC	GTC	A	A	V	A	32241
TTN	93289	-	307	ChrB05	66287873	31097	C	T	126	0	61	1	63	0	0	30	1	0	GAC	AAC	D	D	N	D	32806
TTN	95111	-	312	ChrB05	66284680	31704	A	C	16	20	8	20	0	16	2	1	6	7	TTG	TGG	W	W	W	L	33413
TTN	95305	-	312	ChrB05	66284486	31769	A	G	97	1	64	0	48	1	0	32	0	0	TGG	CGG	W	W	R	W	33478
TTN	95314	-	312	ChrB05	66284477	31772	T	C	94	0	54	10	47	0	0	26	2	4	ATA	GTA	I	I	V	I	33481
TTN	95322	-	312	ChrB05	66284469	31774	T	G	80	6	61	1	37	6	0	30	1	0	GAA	GAC	E	E	D	E	33483
TTN	96109	-	313	ChrB05	66283547	32037	G	A	164	0	63	1	82	0	0	31	1	0	CGT	TGT	R	R	C	R	33746
TTN	96118	-	313	ChrB05	66283538	32040	C	T	160	0	63	1	80	0	0	31	1	0	GTG	ATG	V	V	M	V	33749
TTN	96976	-	313	ChrB05	66282680	32326	C	T	164	2	64	0	81	2	0	32	0	0	GAC	AAC	D	D	N	D	34035
TTN	97540	-	313	ChrB05	66282116	32514	C	A	152	0	61	1	76	0	0	30	1	0	GAA	TAA	E	E	*	E	34223
TTN	97586	-	313	ChrB05	66282070	32529	C	T	160	2	60	0	79	2	0	30	0	0	CGT	CAT	R	R	H	R	34238
TTN	97627	-	313	ChrB05	66282029	32543	T	A	146	0	57	1	73	0	0	28	1	0	AGA	TGA	R	R	*	R	34252
TTN	98310	-	313	ChrB05	66281346	32770	C	A	133	1	58	0	66	1	0	29	0	0	AAG	AAT	K	K	N	K	34479
TTN	98453	-	313	ChrB05	66281203	32818	G	A	154	0	63	1	77	0	0	31	1	0	ACG	ATG	I	T	M	T	34527
TTN	98563	-	313	ChrB05	66281093	32855	G	T	162	0	61	1	81	0	0	30	1	0	CCT	ACT	P	P	T	P	34564
TTN	99752	-	314	ChrB05	66279871	33251	C	G	149	1	66	0	74	1	0	33	0	0	CGT	CCT	R	R	P	R	34960
TTN	99838	-	314	ChrB05	66279785	33280	G	A	169	1	58	0	84	1	0	29	0	0	CGT	TGT	H	R	C	R	34989
TTN	100099	-	314	ChrB05	66279524	33367	A	C	140	0	58	2	70	0	0	28	2	0	TCT	GCT	S	S	A	S	35076
TTN	100154	-	314	ChrB05	66279469	33385	G	A	142	0	42	18	71	0	0	19	4	7	TCG	TTG	S	S	L	S	35094
TTN	100238	-	314	ChrB05	66279385	33413	T	C	132	4	60	0	64	4	0	30	0	0	AAG	AGG	K	K	R	K	35122
TTN	100408	-	314	ChrB05	66279215	33470	T	C	122	0	57	1	61	0	0	28	1	0	ACC	GCC	T	T	A	T	35178
TTN	100625	-	314	ChrB05	66278998	33542	G	A	136	0	60	2	68	0	0	29	2	0	CCA	CTA	P	P	L	P	35250
TTN	100672	-	314	ChrB05	66278951	33558	C	G	144	0	58	2	72	0	0	29	0	1	GTA	CTA	V	V	L	V	35264
TTN	100821	-	314	ChrB05	66278802	33607	C	G	150	0	0	44	75	0	0	0	0	22	AGG	AGC	R	S	S	R	35313
TTN	100943	-	314	ChrB05	66278680	33648	C	T	128	18	64	0	55	18	0	32	0	0	AGT	AAT	Q	S	N	S	35354
TTN	101191	-	314	ChrB05	66278432	33731	C	T	124	2	58	0	61	2	0	29	0	0	GCT	ACT	A	A	T	A	35437
TTN	101321	-	315	ChrB05	66278182	33774	C	T	130	0	2	60	65	0	0	1	0	30	CGT	CAT	H	H	H	R	35480
TTN	102307	-	319	ChrB05	66275990	34103	C	A	140	0	61	1	70	0	0	30	1	0	GAC	TAC	D	D	Y	D	35809
TTN	102566	-	320	ChrB05	66275599	34189	A	G	160	0	61	1	80	0	0	30	1	0	ATT	ACT	I	I	T	I	35895
XIRP1	31	+	1	ChrB02	128725483	11	A	G	37	5	28	0	16	5	0	14	0	0	ATG	GTG	T	M	V	M	11
XIRP1	44	+	1	ChrB02	128725496	15	A	C	0	52	0	30	0	0	26	0	0	15	CAG	CCG	R	P	P	Q	15
XIRP1	151	+	1	ChrB02	128725603	51	G	T	82	0	49	1	41	0	0	24	1	0	GCC	TCC	A	A	S	A	51
XIRP1	2045	+	1	ChrB02	128727497	682	G	A	128	0	28	34	64	0	0	11	6	14	GGG	GAG	R	G	E	G	678
XIRP1	3664	+	1	ChrB02	128729116	1222	G	T	128	0	61	1	64	0	0	30	1	0	GGC	TGC	G	G	C	G	1218
XIRP1	3761	+	1	ChrB02	128729213	1254	A	G	106	0	59	1	53	0	0	29	1	0	CAT	CGT	H	H	R	H	1250
XIRP1	3808	+	1	ChrB02	128729260	1270	G	A	84	0	52	4	42	0	0	24	4	0	GGA	AGA	G	G	R	G	1266
XIRP1	3853	+	1	ChrB02	128729305	1285	C	T	114	0	23	31	57	0	0	9	5	13	CGG	TGG	Q	R	W	R	1281
XIRP1	3854	+	1	ChrB02	128729306	1285	G	A	114	0	41	15	57	0	0	17	7	4	CGG	CAG	Q	R	Q	R	1281
XIRP1	4145	+	1	ChrB02	128729597	1382	C	T	100	0	54	6	50	0	0	25	4	1	ACC	ATC	T	T	I	T	1378
XIRP1	4853	+	1	ChrB02	128730305	1618	T	C	128	0	61	1	64	0	0	30	1	0	GTT	GCT	V	V	A	V	1615
XIRP1	5446	+	1	ChrB02	128730898	1816	C	A	106	0	51	3	53	0	0	25	1	1	CAG	AAG	Q	Q	K	Q	1813
