# Supplementary material for: Analyses of key genes involved in Arctic adaptation in polar bears suggest selection on both standing variation and de novo mutations played an important role
Source: BMC Genomics. 2020 Aug 6;21:543. doi: 10.1186/s12864-020-06940-0 (PMC7430819; doi:10.1186/s12864-020-06940-0)
Supplement: Supplementary file 3 — Additional file 3: Supplementary Table S3. Table including all relevant information at the genes of interest, including nucleotide information, gene location, amino acid information, allele distributions, and predictions of amino acid changes in the sites in which the alternative allele is also found in the giant panda. Red coloured cells indicate sites in which amino acid changes may have a functional influence according to at least one of the three tests: Polyphen-2, SIFT, or PROVEAN. D/D represents homozygous derived, D/A represents heterozygous derived and ancestral, A/A represents homozygous ancestral. [file 12864_2020_6940_MOESM3_ESM.xlsx]

## Sheet: Sheet1
Gene name	Gene Position	Strand	Gene_Exon	Chromosome	Genome Position	AA position	Polar bear Ref Base	Alt Base	Polar Bears		Brown Bears		Polar Bears			Brown Bears			Reference codon	Alternative codon	Human amino acid	Giant panda amino acid	Alternative (brown bear) amino acid	Polar bear amino acid	Human AA position	POLYPHEN2		PROVEAN	SIFT
									No. of Ref Alleles	No. of Alt Alleles	No. of Ref Alleles	No. of Alt Alleles	D/D	D/A	A/A	D/D	D/A	A/A								HDivPred	HVarPred	PREDICTION (cutoff=-2.5)	PREDICTION (cutoff=0.05)
APOB	1169	+	10	ChrB13	101386394	390	G	A	144	0	0	58	72	0	0	0	0	29	AGT	AAT	N	N	N	S	404	benign	benign	Neutral	Tolerated
APOB	1597	+	13	ChrB13	101387842	533	A	G	116	0	8	50	58	0	0	1	6	22	ATT	GTT	T	V	V	I	547	benign	benign	Neutral	Tolerated
APOB	2533	+	17	ChrB13	101392012	845	G	A	142	0	12	42	71	0	0	4	4	19	GGG	AGG	K	R	R	G	859	probably damaging	possibly damaging	Deleterious	Damaging
APOB	3577	+	23	ChrB13	101400447	1193	G	A	156	0	0	64	78	0	0	0	0	32	GTG	ATG	M	M	M	V	1206	benign	benign	Neutral	Tolerated
APOB	3774	+	24	ChrB13	101401119	1258	G	C	152	0	0	46	76	0	0	0	0	23	TTG	TTC	F	F	F	L	1271	benign	benign	Neutral	Tolerated
APOB	6397	+	26	ChrB13	101405199	2133	A	G	166	0	22	36	83	0	0	7	8	14	ACA	GCA	T	A	A	T	2146
APOB	6836	+	26	ChrB13	101405638	2279	T	C	150	0	22	36	75	0	0	8	6	15	GTT	GCT	I	A	A	V	2292	benign	benign	Neutral	Tolerated
APOB	7272	+	26	ChrB13	101406074	2424	G	T	146	0	25	33	73	0	0	10	5	14	GAG	GAT	D	D	D	E	2437	benign	benign	Deleterious	Damaging
APOB	7545	+	26	ChrB13	101406347	2515	G	T	0	162	0	60	0	0	81	0	0	30	ATG	ATT	I	I	I	M	2528	possibly damaging	benign	Neutral	Damaging
APOB	7970	+	26	ChrB13	101406772	2657	T	C	150	0	0	62	75	0	0	0	0	31	GTG	GCG	V	A	A	V	2670
APOB	9292	+	26	ChrB13	101408094	3098	G	A	146	0	28	28	73	0	0	12	4	12	GCT	ACT	M	T	T	A	3111	benign	benign	Neutral	Tolerated
APOB	9641	+	26	ChrB13	101408443	3214	A	C	10	68	0	36	1	8	30	0	0	18	AAC	ACC	T	T	T	N	3352	probably damaging	probably damaging	Deleterious	Damaging
APOB	12046	+	29	ChrB13	101412308	4016	A	G	135	1	0	32	67	1	0	0	0	16	AAA	GAA	E	E	E	K	4154	benign	benign	Neutral	Tolerated
APOB	12487	+	29	ChrB13	101412749	4163	C	T	140	0	48	12	70	0	0	19	10	1	CGC	TGC	L	C	C	R	4290	benign	benign	Neutral	Damaging
APOB	12661	+	29	ChrB13	101412923	4221	G	A	158	0	51	9	79	0	0	21	9	0	GTG	ATG	L	M	M	V	4348	possibly damaging	benign	Neutral	Tolerated
LYST	2300	-	3	ChrB07	53435543	767	C	T	152	0	40	22	76	0	0	16	8	7	CGG	CAG	Q	Q	Q	R	767	benign	benign	Neutral	Tolerated
LYST	2308	-	3	ChrB07	53435535	770	A	G	144	10	1	59	67	10	0	0	1	29	TCT	CCT	P	P	P	S	770	possibly damaging	benign	Deleterious	Tolerated
LYST	2645	-	4	ChrB07	53433739	882	C	T	150	0	0	60	75	0	0	0	0	30	TGT	TAT	Y	Y	Y	C	882	benign	benign	Neutral	Tolerated
LYST	4222	-	10	ChrB07	53420018	1408	C	T	138	0	63	1	69	0	0	31	1	0	GTT	ATT	V	I	I	V	1409
LYST	5879	-	18	ChrB07	53393450	1960	T	C	128	0	0	62	64	0	0	0	0	31	CAA	CGA	Q	R	R	Q	1961
LYST	6242	-	20	ChrB07	53386519	2081	A	G	128	0	0	60	64	0	0	0	0	30	CTG	CCG	P	P	P	L	2082	benign	benign	Deleterious	Tolerated
LYST	6538	-	21	ChrB07	53383773	2180	A	G	138	0	1	17	69	0	0	0	1	8	TTT	CTT	L	L	L	F	2181	benign	benign	Neutral	Tolerated
LYST	8093	-	28	ChrB07	53367828	2698	C	T	144	0	0	60	72	0	0	0	0	30	AGT	AAT	N	N	N	S	2699	benign	benign	Neutral	Tolerated
LYST	8924	-	33	ChrB07	53356301	2975	T	C	140	0	0	46	70	0	0	0	0	23	CAG	CGG	R	R	R	Q	2976	possibly damaging	benign	Neutral	Tolerated
LYST	9262	-	37	ChrB07	53343952	3088	C	T	124	0	0	42	62	0	0	0	0	21	GTC	ATC	I	I	I	V	3089	probably damaging	probably damaging	Neutral	Damaging
ABCC6	7	-	1	ChrB11	97085090	3	G	C	1	55	0	52	0	1	27	0	0	26	CCG	GCG	A	A	A	P	3	possibly damaging	benign	Neutral	Tolerated
ABCC6	320	-	3	ChrB11	97082143	107	T	C	112	14	0	54	50	12	1	0	0	27	CAT	CGT	H	R	R	H	107
ABCC6	838	-	8	ChrB11	97070327	280	T	C	84	0	1	49	42	0	0	0	1	24	ATA	GTA	M	V	V	I	280	benign	benign	Neutral	Tolerated
ABCC6	877	-	8	ChrB11	97070288	293	T	C	78	0	0	34	39	0	0	0	0	17	AGG	GGG	G	G	G	R	293	benign	benign	Neutral	Tolerated
ABCC6	1017	-	9	ChrB11	97068940	339	T	C	136	0	0	50	68	0	0	0	0	25	ATA	ATG	I	M	M	I	339
AIM1	1548	-	4	ChrB16	58962785	516	G	C	124	0	0	58	62	0	0	0	0	29	AAC	AAG	E	K	K	N	411	benign	benign	Neutral	Damaging
AIM1	1576	-	4	ChrB16	58962757	526	T	C	112	0	0	32	56	0	0	0	0	16	AAA	GAA	E	E	E	K	421	benign	benign	Neutral	Damaging
AIM1	1907	-	4	ChrB16	58962426	636	G	T	124	0	40	14	62	0	0	16	8	3	CCC	CAC	R	H	H	P	532	benign	benign	Neutral	Damaging
AIM1	1978	-	4	ChrB16	58962355	660	A	C	112	0	6	18	56	0	0	1	4	7	TTG	GTG	V	V	V	L	556	benign	benign	Neutral	Damaging
AIM1	2918	-	4	ChrB16	58961415	973	C	T	114	0	8	42	57	0	0	1	6	18	AGC	AAC	N	N	N	S	867	benign	benign	Neutral	Damaging
COL5A3	26	+	1	ChrB18	92728872	9	G	A	0	34	0	30	0	0	17	0	0	15	CGG	CAG	Q	Q	Q	R	9	probably damaging	possibly damaging	Neutral	Tolerated
COL5A3	821	+	6	ChrB18	92734448	274	T	C	158	0	0	58	79	0	0	0	0	29	ATG	ACG	T	T	T	M	272	possibly damaging	benign	Neutral	Tolerated
COL5A3	3952	+	55	ChrB18	92756251	1318	T	C	0	2	0	0	0	0	1	0	0	0	TCC	CCC	P	P	P	S	1314	benign	benign	Deleterious	Tolerated
COL5A3	4531	+	63	ChrB18	92759316	1511	A	G	110	0	5	41	55	0	0	1	3	19	ACA	GCA	-	A	A	T	1505
COL5A3	4949	+	66	ChrB18	92763107	1650	A	G	31	81	5	47	7	17	32	1	3	22	CAC	CGC	R	R	R	H	1644	benign	benign	Neutral	Tolerated
CUL7	1051	+	4	ChrB09	45606240	351	A	G	98	0	10	42	49	0	0	2	6	18	ATT	GTT	F	V	V	I	435	benign	benign	Neutral	Tolerated
CUL7	2572	+	13	ChrB09	45610594	858	G	A	81	1	55	1	40	1	0	27	1	0	GCC	ACC	A	T	T	A	955
CUL7	3446	+	20	ChrB09	45614370	1149	G	T	0	26	0	18	0	0	13	0	0	9	AGG	ATG	M	M	M	R	1323	possibly damaging	possibly damaging	Neutral	Damaging
CUL7	3452	+	20	ChrB09	45614376	1151	G	T	0	28	0	20	0	0	14	0	0	10	AGG	ATG	R	M	M	R	1325
CUL7	3536	+	21	ChrB09	45615722	1179	C	T	85	5	54	0	40	5	0	27	0	0	CCG	CTG	S	L	L	P	1526	benign	benign	Neutral	Tolerated
CUL7	3646	+	21	ChrB09	45615832	1216	G	C	86	0	9	51	43	0	0	2	5	23	GTG	CTG	L	L	L	V	1563	benign	benign	Neutral	Tolerated
EHD3	1306	-	7	ChrB13	92798370	436	T	C	94	0	16	28	47	0	0	6	4	12	AGT	GGT	G	G	G	S	420	benign	benign	Neutral	Tolerated
FCGBP	536	-	2	ChrB06	75765827	179	A	G	65	55	0	60	16	33	11	0	0	30	GTG	GCG	A	A	A	V	187	possibly damaging	benign	Neutral	Tolerated
FCGBP	6775	-	16	ChrB06	75738397	2259	C	G	0	10	0	8	0	0	5	0	0	4	GGC	CGC	R	R	R	G	4855	probably damaging	possibly damaging	Neutral	Tolerated
LAMC3	1092	-	9	ChrB12	81465080	364	G	T	0	6	0	2	0	0	3	0	0	1	GAC	GAA	E	E	E	D	578	probably damaging	probably damaging	Neutral	Damaging
LAMC3	1097	-	9	ChrB12	81465075	366	C	G	0	2	0	0	0	0	1	0	0	0	GGG	GCG	T	A	A	G	580	benign	benign	Neutral	Damaging
LAMC3	1105	-	9	ChrB12	81465067	369	G	C	0	20	0	12	0	0	10	0	0	6	CCC	GCC	A	A	A	P	583	possibly damaging	possibly damaging	Neutral	Tolerated
LAMC3	1229	-	10	ChrB12	81464755	410	G	T	0	64	0	38	0	0	32	0	0	19	CCC	CAC	H	H	H	P	624	possibly damaging	possibly damaging	Deleterious	Damaging
LAMC3	1918	-	13	ChrB12	81457523	640	C	T	104	0	5	37	52	0	0	1	3	17	GGC	AGC	S	S	S	G	853	benign	benign	Neutral	Damaging
LAMC3	2069	-	15	ChrB12	81456543	690	G	T	0	24	0	8	0	0	12	0	0	4	GCC	GAC	D	D	D	A	907	benign	benign	Deleterious	Damaging
LAMC3	3863	-	27	ChrB12	81442237	1288	A	C	100	0	4	54	50	0	0	0	4	25	ATC	AGC	G	S	S	I	1545	benign	benign	Neutral	Damaging
POLR1A	1580	-	12	ChrB13	79303782	527	A	G	136	0	2	58	68	0	0	1	0	29	ATG	ACG	T	T	T	M	527	probably damaging	probably damaging	Neutral	Damaging
POLR1A	1649	-	13	ChrB13	79297762	550	C	A	0	98	0	48	0	0	49	0	0	24	CGG	CTG	L	L	L	R	550	probably damaging	probably damaging	Deleterious	Damaging
POLR1A	4181	-	29	ChrB13	79258851	1394	T	C	21	81	0	60	5	11	35	0	0	30	CAC	CGC	R	R	R	H	1387	possibly damaging	benign	Neutral	Damaging
POLR1A	4464	-	31	ChrB13	79256291	1488	G	C	0	68	0	52	0	0	34	0	0	26	AAC	AAG	K	K	K	N	1485	benign	benign	Neutral	Tolerated
POLR1A	4477	-	31	ChrB13	79256278	1493	C	T	0	42	32	16	0	0	21	15	2	7	GGG	AGG	Q	R	R	G	1490	benign	benign	Neutral	Tolerated
POLR1A	4487	-	31	ChrB13	79256268	1496	C	T	0	40	0	36	0	0	20	0	0	18	CGG	CAG	Q	Q	Q	R	1493	benign	benign	Neutral	Tolerated
POLR1A	4636	-	32	ChrB13	79255298	1546	C	G	140	0	0	48	70	0	0	0	0	24	GTG	CTG	L	L	L	V	1543	benign	benign	Neutral	Tolerated
TTN	1247	-	7	ChrB05	66531633	416	A	G	2	0	7	1	1	0	0	3	1	0	GTG	GCG	V	A	A	V	416	Unknown	Unknown	Unknown	Unknown
TTN	2236	-	13	ChrB05	66523169	746	C	T	134	0	0	62	67	0	0	0	0	31	GCA	ACA	A	T	T	A	744	Unknown	Unknown	Unknown	Unknown
TTN	2281	-	13	ChrB05	66523124	761	T	C	128	0	0	58	64	0	0	0	0	29	ATT	GTT	V	V	V	I	759	probably damaging	probably damaging	Neutral	Unknown
TTN	3172	-	19	ChrB05	66519738	1058	T	C	144	0	0	62	72	0	0	0	0	31	ATA	GTA	V	V	V	I	1057	possibly damaging	possibly damaging	Neutral	Unknown
TTN	8059	-	33	ChrB05	66507388	2687	C	T	138	0	0	62	69	0	0	0	0	31	GTT	ATT	I	I	I	V	2686	benign	benign	Neutral	Unknown
TTN	9068	-	37	ChrB05	66505198	3023	A	G	158	0	0	58	79	0	0	0	0	29	ATG	ACG	T	T	T	M	3022	probably damaging	probably damaging	Deleterious	Unknown
TTN	17897	-	64	ChrB05	66466620	5966	A	G	134	0	0	60	67	0	0	0	0	30	ATC	ACC	T	T	T	I	6310	benign	benign	Deleterious	Damaging
TTN	20948	-	75	ChrB05	66460000	6983	A	G	146	0	1	59	73	0	0	0	1	29	ATG	ACG	T	T	T	M	7327	benign	benign	Deleterious	Damaging
TTN	24077	-	86	ChrB05	66454279	8026	C	T	148	0	0	52	74	0	0	0	0	26	CGT	CAT	H	H	H	R	8370	benign	benign	Deleterious	Damaging
TTN	32045	-	134	ChrB05	66420588	10682	C	T	154	0	21	29	77	0	0	10	1	14	GGA	GAA	-	E	E	G	11021	Unknown	Unknown	Unknown	Unknown
TTN	38795	-	189	ChrB05	66377420	12932	C	T	138	0	0	50	69	0	0	0	0	25	GGT	GAT	D	D	D	G	14621	probably damaging	probably damaging	Deleterious	Unknown
TTN	38839	-	189	ChrB05	66377376	12947	G	C	142	0	0	56	71	0	0	0	0	28	CAC	GAC	D	D	D	H	14636	probably damaging	probably damaging	Deleterious	Unknown
TTN	38888	-	189	ChrB05	66377327	12963	G	A	144	0	0	56	72	0	0	0	0	28	ACC	ATC	I	I	I	T	14652	possibly damaging	possibly damaging	Deleterious	Unknown
TTN	50218	-	238	ChrB05	66347685	16740	T	C	158	4	0	60	77	4	0	0	0	30	ACA	GCA	A	A	A	T	18433	possibly damaging	benign	Neutral	Tolerated
TTN	58715	-	261	ChrB05	66333980	19572	A	G	144	2	0	60	71	2	0	0	0	30	ATG	ACG	T	T	T	M	21281	benign	benign	Deleterious	Damaging
TTN	62777	-	274	ChrB05	66326540	20926	A	G	16	124	0	58	2	12	56	0	0	29	ATT	ACT	T	T	T	I	22635	probably damaging	possibly damaging	Deleterious	Damaging
TTN	83549	-	287	ChrB05	66302464	27850	A	G	31	115	0	64	5	21	47	0	0	32	GTG	GCG	A	A	A	V	29559	benign	benign	Neutral	Damaging
TTN	86413	-	291	ChrB05	66298817	28805	T	C	152	0	0	40	76	0	0	0	0	20	ATC	GTC	I	V	V	I	30514	Unknown	Unknown	Unknown	Unknown
TTN	95111	-	312	ChrB05	66284680	31704	A	C	16	20	8	20	0	16	2	1	6	7	TTG	TGG	W	W	W	L	33413	probably damaging	probably damaging	Deleterious	Damaging
TTN	100821	-	314	ChrB05	66278802	33607	C	G	150	0	0	44	75	0	0	0	0	22	AGG	AGC	R	S	S	R	35313	Unknown	Unknown	Unknown	Unknown
TTN	101321	-	315	ChrB05	66278182	33774	C	T	130	0	2	60	65	0	0	1	0	30	CGT	CAT	H	H	H	R	35480	benign	benign	Neutral	Tolerated
XIRP1	44	+	1	ChrB02	128725496	15	A	C	0	52	0	30	0	0	26	0	0	15	CAG	CCG	R	P	P	Q	15	benign	benign	Neutral	Tolerated
