# Supplementary material for: Analyses of key genes involved in Arctic adaptation in polar bears suggest selection on both standing variation and de novo mutations played an important role
Source: BMC Genomics. 2020 Aug 6;21:543. doi: 10.1186/s12864-020-06940-0 (PMC7430819; doi:10.1186/s12864-020-06940-0)
Supplement: Supplementary file 4 — Additional file 4: Supplementary Table S4. Polar bear and brown bear sample locality and mapping information. [file 12864_2020_6940_MOESM4_ESM.xlsx]

## Sheet: Sheet1
Species	Sample ID	Sample ID #2	Country/Region	Country/Region #2	Single end, Paired end, or * (for both)	Total number of retained reads	Total number of nucleotides in retained reads	Average number of nucleotides in retained reads	Total number of hits (prior to PCR duplicate filtering)	Total number of hits vs. total number of reads retained	Fraction of hits that were PCR duplicates	Total number of hits (excluding any PCR duplicates)	Total number of unique hits vs. total number of reads retained	Estimated coverage from unique hits
Polar bear	BGI-polarbear-PB_105	PB105	West Greenland	Disko West	PE	868913286	86560368543	99.6191	830643813	0.955957	0.100003	747577226	0.860359	30.8985
Polar bear	BGI-polarbear-PB_10	PB10	West Greenland	Qaanaq	PE	884996157	81211644191	91.765	846804812	0.956846	0.126621	739581620	0.835689	28.3642
Polar bear	BGI-polarbear-PB_12	PB12	West Greenland	Qaanaq	PE	916688883	83280832372	90.8496	886729868	0.967318	0.0787955	816859569	0.891098	31.0077
Polar bear	BGI-polarbear-PB_22	PB22	West Greenland	Qaanaq	PE	767116644	68387938268	89.1493	739692392	0.96425	0.0988583	666567654	0.868926	24.9423
Polar bear	BGI-polarbear-PB_28	PB28	East Greenland	Ittorqortoormiut	PE	894596726	88619230562	99.0605	863567605	0.965315	0.130797	750615339	0.839054	30.8635
Polar bear	BGI-polarbear-PB_33	PB33	East Greenland	Ittorqortoormiut	PE	628248842	56114494383	89.3189	605787415	0.964248	0.0698748	563458134	0.896871	21.0288
Polar bear	BGI-polarbear-PB_36	PB36	East Greenland	Ittorqortoormiut	PE	577221826	56685295132	98.2037	558494608	0.967556	0.115077	494224901	0.856213	20.1519
Polar bear	BGI-polarbear-PB_3	PB3	East Greenland	Ittorqortoormiut	PE	951450439	94149449698	98.9536	922667031	0.969748	0.211789	727256341	0.764366	29.8769
Polar bear	BGI-polarbear-PB_42	PB42	West Greenland	Qaanaq	PE	747545508	67389959707	90.1483	720206367	0.963428	0.118555	634821965	0.849208	24.1032
Polar bear	BGI-polarbear-PB_43	PB43	West Greenland	Qaanaq	PE	872732330	86446339134	99.0525	843197594	0.966158	0.158401	709633838	0.813117	29.1501
Polar bear	BGI-polarbear-PB_45	PB45	West Greenland	Qaanaq	PE	803832957	72863787896	90.6454	774431972	0.963424	0.133354	671158436	0.834948	25.6597
Polar bear	BGI-polarbear-PB_47	PB47	West Greenland	Qaanaq	PE	826710518	75422047696	91.2315	787462520	0.952525	0.117143	695216602	0.840943	26.4443
Polar bear	BGI-polarbear-PB_62	PB62	West Greenland	Qaanaq	PE	849625502	77271021504	90.9472	819626782	0.964692	0.109865	729578553	0.858706	27.6966
Polar bear	BGI-polarbear-PB_68	PB68	West Greenland	Qaanaq	PE	856018330	85213342279	99.5462	826395238	0.965394	0.0992528	744373233	0.869576	30.7446
Polar bear	BGI-polarbear-PB_72	PB72	West Greenland	Qaanaq	PE	750502031	74400972648	99.1349	722179835	0.962262	0.115908	638473326	0.850728	26.2889
Polar bear	BGI-polarbear-PB_79	PB79	West Greenland	Qaanaq	PE	870399160	79472022094	91.3053	838885073	0.963794	0.145921	716474139	0.823156	27.4364
Polar bear	BGI-polarbear-PB_7	PB7	East Greenland	Ittorqortoormiut	PE	792888829	78285744798	98.7348	768754875	0.969562	0.0671815	717108780	0.904425	29.3395
Polar bear	BGI-polarbear-PB_89	PB89	East Greenland	NA	PE	795192722	79105248977	99.4793	764215259	0.961044	0.0962379	690668750	0.868555	28.4878
Polar bear	BGI-polarbear-PB_01	PB1	East Greenland	NA	PE	114611656	10393626028	90.6856	109944488	0.959278	0.0892062	100136761	0.873705	3.76048
Polar bear	BGI-polarbear-PB_104	PB104	West Greenland	NA	PE	115296558	10447280708	90.6123	110511409	0.958497	0.097216	99767930	0.865316	3.74033
Polar bear	BGI-polarbear-PB_106	PB106	West Greenland	Disko West	PE	98944623	8971314918	90.6701	94618369	0.956276	0.125076	82783862	0.836669	3.1079
Polar bear	BGI-polarbear-PB_11	PB11	West Greenland	Qaanaaq	PE	158144080	7795760077	49.2953	154023685	0.973945	0.0778951	142025989	0.89808	2.91365
Polar bear	BGI-polarbear-PB_13	PB13	West Greenland	Qaanaaq	PE	149311083	7358632926	49.2839	145634978	0.97538	0.0987278	131256752	0.879082	2.69299
Polar bear	BGI-polarbear-PB_14	PB14	West Greenland	NA	PE	174515718	8595746781	49.2549	170487906	0.97692	0.135665	147358705	0.844386	3.02448
Polar bear	BGI-polarbear-PB_15	PB15	West Greenland	Avanersuaq	PE	166804385	8228298833	49.329	162344760	0.973264	0.0707205	150863665	0.904435	3.09443
Polar bear	BGI-polarbear-PB_17	PB17	West Greenland	Avanersuaq	PE	150772793	7435213150	49.314	147004752	0.975008	0.162955	123049596	0.816126	2.52667
Polar bear	BGI-polarbear-PB_18	PB18	West Greenland	Avanersuaq	PE	100354264	9094150940	90.6205	95544145	0.952069	0.0998165	86007265	0.857036	3.22383
Polar bear	BGI-polarbear-PB_19	PB19	East Greenland	Ittoqqortoormiit	PE	129836094	11770769902	90.6587	122099417	0.940412	0.0969098	110266784	0.849277	4.12994
Polar bear	BGI-polarbear-PB_20	PB20	West Greenland	Avanersuaq	PE	121962647	11042944021	90.5437	114067278	0.935264	0.0900295	103797858	0.851063	3.8862
Polar bear	BGI-polarbear-PB_21	PB21	West Greenland	Qaanaaq	PE	133928844	12130942674	90.5775	123807084	0.924424	0.0822849	113619631	0.848358	4.2517
Polar bear	BGI-polarbear-PB_24	PB24	West Greenland	Qaanaaq	PE	152549767	7523190439	49.3163	148654386	0.974465	0.0704914	138175535	0.905773	2.83663
Polar bear	BGI-polarbear-PB_25	PB25	East Greenland	Ittoqqortoormiit	PE	235847360	21373424711	90.624	223612005	0.948122	0.0946377	202449886	0.858394	7.59067
Polar bear	BGI-polarbear-PB_26	PB26	East Greenland	Ittoqqortoormiit	PE	130895239	11858167547	90.5928	123343525	0.942307	0.0869294	112621349	0.860393	4.21628
Polar bear	BGI-polarbear-PB_27	PB27	East Greenland	Ittoqqortoormiit	PE	138798508	12573261477	90.5864	130772453	0.942175	0.112145	116106957	0.836514	4.34537
Polar bear	BGI-polarbear-PB_29	PB29	East Greenland	Ittoqqortoormiit	PE	127407653	11547545823	90.6346	122110751	0.958426	0.102095	109643815	0.860575	4.11863
Polar bear	BGI-polarbear-PB_2	PB2	East Greenland	Ittoqqortoormiit	PE	80537463	7297124326	90.6053	77950763	0.967882	0.0446003	74474136	0.924714	2.79809
Polar bear	BGI-polarbear-PB_30	PB30	East Greenland	Ittoqqortoormiit	PE	137344626	12450965084	90.6549	132167873	0.962308	0.0833326	121153982	0.882117	4.5531
Polar bear	BGI-polarbear-PB_31	PB31	East Greenland	Ittoqqortoormiit	PE	181023316	8912914274	49.2363	176493133	0.974975	0.0904477	160529729	0.88679	3.29203
Polar bear	BGI-polarbear-PB_32	PB32	East Greenland	Ittoqqortoormiit	PE	131902515	11959376820	90.6683	126331919	0.957767	0.0990556	113818041	0.862895	4.27625
Polar bear	BGI-polarbear-PB_34	PB34	East Greenland	Ittoqqortoormiit	PE	141135839	12791189673	90.6303	135621288	0.960927	0.103562	121576071	0.861412	4.56636
Polar bear	BGI-polarbear-PB_35	PB35	East Greenland	Ittoqqortoormiit	PE	137543227	12467572566	90.6448	132152020	0.960804	0.0904952	120192898	0.873855	4.51686
Polar bear	BGI-polarbear-PB_37	PB37	East Greenland	Ittoqqortoormiit	PE	131908971	11948554015	90.5818	127816980	0.968979	0.0948599	115692272	0.877061	4.35028
Polar bear	BGI-polarbear-PB_38	PB38	East Greenland	Ittoqqortoormiit	PE	137569372	12463625309	90.5988	133296264	0.968939	0.100201	119939867	0.87185	4.5096
Polar bear	BGI-polarbear-PB_39	PB39	East Greenland	Ittoqqortoormiit	PE	140929634	12768518967	90.6021	136692944	0.969938	0.0891718	124503792	0.883447	4.68195
Polar bear	BGI-polarbear-PB_40	PB40	East Greenland	Ittoqqortoormiit	PE	178456875	16176701130	90.6477	171887134	0.963186	0.148095	146431539	0.820543	5.49271
Polar bear	BGI-polarbear-PB_44	PB44	West Greenland	Qaanaaq	PE	129996916	11778837374	90.6086	123788635	0.952243	0.104676	110830951	0.852566	4.15805
Polar bear	BGI-polarbear-PB_46	PB46	West Greenland	Qaanaaq	PE	91266220	8273338093	90.6506	87212977	0.955589	0.0892398	79430108	0.870312	2.98128
Polar bear	BGI-polarbear-PB_48	PB48	West Greenland	Qaanaaq	PE	118643581	10748763084	90.5971	113807984	0.959243	0.104532	101911353	0.858971	3.82378
Polar bear	BGI-polarbear-PB_49	PB49	West Greenland	Qaanaaq	PE	155431378	7659403881	49.2784	152164251	0.97898	0.0669096	141983008	0.913477	2.9136
Polar bear	BGI-polarbear-PB_4	PB4	East Greenland	Ittoqqortoormiit	PE	133913359	12137973433	90.6405	130335055	0.973279	0.0906678	118517861	0.885034	4.46128
Polar bear	BGI-polarbear-PB_50	PB50	West Greenland	Qaanaaq	PE	65300627	4934244725	75.562	63076489	0.96594	0.0159717	62069052	0.950512	1.94366
Polar bear	BGI-polarbear-PB_51	PB51	West Greenland	Qaanaaq	PE	162604620	8017408554	49.3062	158624512	0.975523	0.080585	145841763	0.89691	2.99186
Polar bear	BGI-polarbear-PB_52	PB52	West Greenland	Avanersuaq	PE	64997601	4912144055	75.5742	62946562	0.968444	0.0216406	61584358	0.947487	1.92737
Polar bear	BGI-polarbear-PB_53	PB53	West Greenland	Avanersuaq	PE	62569888	4723684450	75.4945	60875340	0.972918	0.017579	59805211	0.955815	1.87202
Polar bear	BGI-polarbear-PB_54	PB54	West Greenland	Avanersuaq	PE	124508937	11282993915	90.62	119916256	0.963114	0.096401	108356205	0.870268	4.0663
Polar bear	BGI-polarbear-PB_55	PB55	West Greenland	Avanersuaq	PE	59788333	4519110021	75.5851	57608397	0.963539	0.0207562	56412665	0.94354	1.76607
Polar bear	BGI-polarbear-PB_56	PB56	West Greenland	Qaanaaq	PE	58819085	4442095242	75.5213	56743322	0.964709	0.0189345	55668915	0.946443	1.74147
Polar bear	BGI-polarbear-PB_57	PB57	West Greenland	Qaanaaq	PE	62446353	4716225164	75.5244	59625687	0.954831	0.0197842	58446043	0.93594	1.8289
Polar bear	BGI-polarbear-PB_58	PB58	West Greenland	Qaanaaq	PE	165547598	14082370654	85.0654	152848497	0.92329	0.106489	136571838	0.82497	4.79567
Polar bear	BGI-polarbear-PB_59	PB59	West Greenland	Avanersuaq	PE	58062376	4390174805	75.6114	55698752	0.959292	0.0147691	54876129	0.945124	1.71555
Polar bear	BGI-polarbear-PB_5	PB5	East Greenland	Ittoqqortoormiit	PE	127701190	11569969741	90.6019	122616754	0.960185	0.0929496	111219573	0.870936	4.17207
Polar bear	BGI-polarbear-PB_60	PB60	West Greenland	Qaanaaq	PE	140245881	6922443730	49.3593	136490742	0.973225	0.0772148	125951635	0.898077	2.58477
Polar bear	BGI-polarbear-PB_61	PB61	West Greenland	Qaanaaq	PE	59334532	4485437225	75.5957	56948621	0.959789	0.0170894	55975406	0.943387	1.74943
Polar bear	BGI-polarbear-PB_64	PB64	West Greenland	Qaanaaq	PE	60559782	4576761641	75.5743	58210456	0.961206	0.0143633	57374361	0.9474	1.7934
Polar bear	BGI-polarbear-PB_66	PB66	West Greenland	Qaanaaq	PE	59740914	4515593858	75.5863	57394817	0.960729	0.015357	56513403	0.945975	1.76604
Polar bear	BGI-polarbear-PB_69	PB69	West Greenland	Qaanaaq	PE	143283185	7068943059	49.3355	139815917	0.975801	0.073357	129559443	0.904219	2.65875
Polar bear	BGI-polarbear-PB_6	PB6	East Greenland	Ittoqqortoormiit	PE	60609262	4578460703	75.5406	58520908	0.965544	0.0132097	57747863	0.952789	1.8032
Polar bear	BGI-polarbear-PB_71	PB71	West Greenland	Qaanaaq	PE	61077541	4619427465	75.6322	58892428	0.964224	0.0235289	57506755	0.941537	1.80136
Polar bear	BGI-polarbear-PB_74	PB74	West Greenland	Qaanaaq	PE	60607309	4576813657	75.5159	58771307	0.969707	0.0273941	57161320	0.943142	1.78976
Polar bear	BGI-polarbear-PB_75	PB75	West Greenland	Qaanaaq	PE	64524397	4876765031	75.5802	62510988	0.968796	0.0200704	61256370	0.949352	1.91675
Polar bear	BGI-polarbear-PB_76	PB76	West Greenland	Qaanaaq	PE	167233976	8236758687	49.2529	163602964	0.978288	0.143612	140107561	0.837794	2.87592
Polar bear	BGI-polarbear-PB_78	PB78	West Greenland	Qaanaaq	PE	62360371	4715094836	75.6104	59998834	0.962131	0.020556	58765499	0.942353	1.83812
Polar bear	BGI-polarbear-PB_81	PB81	West Greenland	Qaanaaq	PE	80325626	7281994668	90.6559	76761227	0.955626	0.108454	68436188	0.851984	2.56778
Polar bear	BGI-polarbear-PB_83	PB83	East Greenland	NA	PE	107633868	9762871363	90.7045	103314546	0.95987	0.128539	90034546	0.836489	3.3817
Polar bear	BGI-polarbear-PB_86	PB86	East Greenland	NA	PE	126875508	11502453508	90.6594	120957897	0.953359	0.11942	106513085	0.839509	3.99306
Polar bear	BGI-polarbear-PB_87	PB87	East Greenland	NA	PE	86013721	7798674368	90.6678	82416107	0.958174	0.120836	72457299	0.842392	2.72034
Polar bear	BGI-polarbear-PB_8	PB8	East Greenland	Ittoqqortoormiit	PE	85279903	7726090323	90.5968	82786072	0.970757	0.0667111	77263321	0.905997	2.90358
Polar bear	BGI-polarbear-PB_90	PB90	East Greenland	NA	PE	130190225	11797421694	90.6168	124898569	0.959354	0.111441	110979774	0.852443	4.16175
Polar bear	BGI-polarbear-PB_9	PB9	East Greenland	Ittoqqortoormiit	PE	91812922	8318740939	90.6053	87355672	0.951453	0.0839129	80025404	0.871614	3.00505
Polar bear	Umar_LK002	Umar_LK002	Alaska	North Beaufort Sea	PE	131009541	15592219297	119.016	119593827	0.912863	0.0188512	117339337	0.895655	5.81052
Polar bear	Umar_MS392	Umar_MS392	Canada	Cornwallis Island	PE	110167174	13005614514	118.053	98256599	0.891886	0.0294276	95365141	0.86564	4.69834
Polar bear	Umar_TF002	Umar_TF002	Alaska	Barrow	PE	105319977	13068956306	124.088	95640956	0.908099	0.0571777	90172423	0.856176	4.64963
Polar bear	Umar_TF007	Umar_TF007	Alaska	Gambeli	PE	99332204	12317125271	123.999	90752511	0.913626	0.125935	79323550	0.798568	4.06427
Polar bear	Umar_WH_JC002	Umar_WH_JC002	Canada	West Hudson Bay	PE	110236929	13314837695	120.784	99940979	0.906602	0.0472504	95218724	0.863764	4.80728
Polar bear	Umar_WH_JC004	Umar_WH_JC004	Canada	West Hudson Bay	PE	101559526	12474284119	122.827	91931285	0.905196	0.0662553	85840346	0.845222	4.3944
Polar bear	Umar_WI	Umar_WI	Siberia	Wrangler Island	PE	120679851	13214859707	109.503	107501000	0.890795	0.0284194	104445889	0.865479	4.77497
Polar bear	AK1_542	AK1	Alaska	Barrow	PE	152145625	15329416458	100.755	146355541	0.961944	0.0336538	141430114	0.929571	5.93623
Polar bear	AK2_562	AK2	Alaska	Diomede	PE	155595324	15423900513	99.1283	151591792	0.97427	0.0331162	146571646	0.942005	6.0459
Polar bear	AK3_574	AK3	Alaska	Barrow	PE	155790091	15505250574	99.5266	150353507	0.965103	0.0397734	144373434	0.926718	5.98599
Polar bear	AK4_2368	AK4	Alaska	Diomede	PE	165362930	16412182541	99.2495	159906128	0.967001	0.0392728	153626159	0.929024	6.35152
Polar bear	AK5_651	AK5	Alaska	Savoonga	PE	150906839	15052318358	99.7458	147393950	0.976721	0.032085	142664822	0.945383	5.92372
Polar bear	PB10_N23997	PB10	Svalbard	Spitsbergen	PE	347901770	34427194278	98.9567	338648575	0.973403	0.040995	324765683	0.933498	13.398
Polar bear	PB11_N26029	PB11	Svalbard	Spitsbergen	PE	191187409	18818394439	98.429	184987720	0.967573	0.0273175	179934314	0.941141	7.38419
Polar bear	PB12_N26030	PB12	Svalbard	Spitsbergen	PE	109569772	10695880611	97.6171	106650440	0.973356	0.0332865	103100415	0.940957	4.19421
Polar bear	PB13_N23355	PB13	Svalbard	Spitsbergen	PE	146743295	14233106484	96.9932	142908017	0.973864	0.0326876	138236703	0.942031	5.58487
Polar bear	PB14_N23379	PB14	Svalbard	Spitsbergen	PE	219391840	21194165762	96.6042	214267979	0.976645	0.0195681	210075164	0.957534	8.45745
Polar bear	PB15_N23694	PB15	Svalbard	Spitsbergen	PE	142972097	13885989549	97.1238	139607991	0.97647	0.0300256	135416171	0.947151	5.47986
Polar bear	PB16_N23797	PB16	Svalbard	Spitsbergen	PE	134570648	13126349951	97.5424	131033723	0.973717	0.0322087	126813295	0.942355	5.15556
Polar bear	PB17_N26024	PB17	Svalbard	Spitsbergen	PE	133633168	13069143328	97.7986	130061840	0.973275	0.0314545	125970808	0.942661	5.13278
Polar bear	PB18_N26025	PB18	Svalbard	Spitsbergen	PE	137313687	13393858086	97.542	134128442	0.976803	0.0314228	129913750	0.946109	5.27935
Polar bear	PB1_N23531	PB1	Svalbard	Spitsbergen	PE	346641961	34307719477	98.9716	334239742	0.964222	0.0498855	317566026	0.916121	13.0779
Polar bear	PB2_N23604	PB2	Svalbard	Spitsbergen	PE	347801163	34686734991	99.7315	338279672	0.972624	0.0385746	325230684	0.935105	13.5154
Polar bear	PB3_N23719	PB3	Svalbard	Spitsbergen	PE	422159586	41679489935	98.7292	412186250	0.976375	0.0508307	391234544	0.926746	16.0847
Polar bear	PB4_N23917	PB4	Svalbard	Spitsbergen	PE	358193738	35312993517	98.5863	349272982	0.975095	0.0411961	334884301	0.934925	13.7455
Polar bear	PB5_N23949	PB5	Svalbard	Spitsbergen	PE	181193586	17878847900	98.6726	176591970	0.974604	0.0387074	169756559	0.93688	6.98132
Polar bear	PB6_N26028	PB6	Svalbard	Spitsbergen	PE	349206159	34403854050	98.5202	341304801	0.977373	0.0439451	326306143	0.934423	13.3991
Polar bear	PB7_N7773	PB7	Svalbard	Spitsbergen	PE	3264823139	360438195694	110.401	2909729046	0.891236	0.173409	2405155238	0.736688	114.119
Polar bear	PB8_N7968	PB8	Svalbard	Spitsbergen	PE	373774232	36797577563	98.4487	364609757	0.975481	0.049477	346569974	0.927217	14.2222
Polar bear	PB9_N23985	PB9	Svalbard	Spitsbergen	PE	340324841	33690001248	98.9937	331596238	0.974352	0.0411449	317952753	0.934263	13.1129
Brown bear	ABC1_051711	ABC1	Alaska	Admiralty Island	PE	1708963770	163376741805	95.5999	1669497629	0.976906	0.126731	1457921086	0.853102	58.1597
Brown bear	ABC2_Lucky	ABC2	Alaska	Baranof Island	PE	1071433827	99783746370	93.131	1041621859	0.972176	0.266686	763836200	0.71291	29.7499
Brown bear	BGI-brownbear-107596012	GP01	Montana	Glacier Park	PE	591267686	59576780447	100.761	500282387	0.846118	0.137424	431531761	0.729842	17.9714
Brown bear	BGI-brownbear-20105373	SJS01	Sweden	Slakka, Jokkmokk	PE	660054009	65551374155	99.3121	464142507	0.703189	0.14662	396089939	0.600087	16.2903
Brown bear	BGI-brownbear-20105434	OFS01	Sweden	Östanvik, Furudal	PE	796985073	76000540392	95.3601	770327952	0.966553	0.206737	611072597	0.76673	24.2818
Brown bear	BGI-brownbear-43157	ABC01	Alaska	Ford Arm	PE	611948643	61665525849	100.769	582625692	0.952083	0.106801	520400819	0.850399	21.6643
Brown bear	BGI-brownbear-56159	ABC02	Alaska	Baranof Lake / Salmon Lake	PE	569075909	57324991139	100.733	541268324	0.951136	0.0786825	498679962	0.876298	20.7547
Brown bear	BGI-brownbear-63855	ABC03	Alaska	N Shore of Tenakee Inlet	PE	600709969	60522207420	100.751	573053671	0.953961	0.101987	514609822	0.856669	21.4213
Brown bear	BGI-brownbear-63856	ABC04	Alaska	Saltery Bay, Tenakee Inlet	PE	600174408	60467594280	100.75	569928862	0.949605	0.13607	492378532	0.820392	20.4868
Brown bear	BGI-brownbear-63863	ABC05	Alaska	Between Whitestone Harbor and Freshwater Bay	PE	696264359	70186063576	100.804	665619962	0.955987	0.123104	583679806	0.838302	24.3392
Brown bear	BGI-brownbear-63864	ABC06	Alaska	South arm of Hood Bay	PE	608306521	61345054543	100.846	564545400	0.928061	0.0613159	529929789	0.871156	22.0497
Brown bear	BGI-brownbear-7429	RF01	Finaland	Ruokolahti	PE	677145943	66988082400	98.9271	647092521	0.955618	0.120674	569005021	0.840299	23.2968
Brown bear	Chichagof_1	Chichagof_1	Alaska	Chichagof Island	PE	82420233	13136865736	159.389	74553427	0.904552	0.00676829	74048828	0.89843	4.91807
Brown bear	Chichagof_2	Chichagof_2	Alaska	Chichagof Island	PE	100206711	15863862821	158.311	91897632	0.917081	0.0104558	90936765	0.907492	5.98348
Brown bear	GRZ_100	GRZ	Alaska	Kenai Penninsula	PE	1718876737	168460975856	98.0064	1670994587	0.972143	0.686348	524110396	0.304914	21.6762
Brown bear	Uarc_EP040	Uarc_EP040	Alaska	Denali Wilderness Lodge	PE	195867420	32444205060	165.644	177673085	0.907109	0.0374387	171021237	0.873148	11.8573
Brown bear	Uarc_EP050	Uarc_EP050	Alaska	Admiralty Island	PE	195130323	31798096266	162.958	173878845	0.891091	0.0232175	169841817	0.870402	11.5887
Brown bear	Ursus_arctos_Sweden_Dalarna	Darlarna	Sweden	Darlarna	PE	98290022	15574753431	158.457	88775129	0.903196	0.0067306	88177619	0.897117	5.81612
Brown bear	ALP1	ALP1	Italy	Alps	*	657870517	75720483951	115.099	590245357	0.897206	0.432285	335091133	0.509357	17.5764
Brown bear	APP1	APP1	Italy	Apennines	*	108014395	11861550972	109.815	96787581	0.896062	0.415022	56618591	0.524176	2.77592
Brown bear	APP2	APP2	Italy	Apennines	*	649198740	73137690555	112.658	581033597	0.895001	0.422071	335796085	0.517247	17.0596
Brown bear	APP3	APP3	Italy	Apennines	*	279484487	28747823228	102.86	249303129	0.892011	0.450103	137091047	0.490514	6.10327
Brown bear	APP4	APP4	Italy	Apennines	*	175788776	18595309431	105.782	157024602	0.893257	0.439812	87963294	0.500392	4.07791
Brown bear	APP5	APP5	Italy	Apennines	*	155207390	16015338230	103.187	137581765	0.886438	0.451305	75490420	0.486384	3.38174
Brown bear	APP6	APP6	Italy	Apennines	*	302921837	32317427985	106.686	270169300	0.891878	0.470436	143071977	0.472307	6.62697
Brown bear	GRE1	GRE1	Greece	Greece	*	202347105	22568315201	111.533	179835653	0.888748	0.43952	100794245	0.498125	5.03009
Brown bear	GRE2	GRE2	Greece	Greece	*	298899212	30869392778	103.277	265523073	0.888336	0.450126	146004118	0.488473	6.51984
Brown bear	SLK1	SLK1	Slovakia	Slovakia	*	622947082	74487801961	119.573	558378763	0.89635	0.398886	335649478	0.538809	18.3466
Brown bear	SLK2	SLK2	Slovakia	Slovakia	*	252404874	25723782572	101.915	225202527	0.892227	0.462925	120950615	0.479193	5.3048
Brown bear	SPA1	SPA1	Spain	Spain	*	722798968	84702531378	117.187	645107259	0.892513	0.410242	380456862	0.526366	20.3011
Brown bear	191Y	191Y	Slovenia	Hrusica	PE	149154186	23871461668	160.046	103761775	0.695668	0.0220339	101475503	0.68034	6.82736
Brown bear	Ge	Ge	Georgia	Greater Caucasus	PE	265817054	41538951726	156.269	192165868	0.722925	0.0159155	189107461	0.71142	12.3591
Brown bear	S235	S235	Russia	Balakhtinsky District	PE	234594757	37272038826	158.878	166094176	0.708005	0.019269	162893709	0.694362	10.8354
